# Supplementary material for: Discovery and Characterization of Actively Replicating DNA and Retro-Transcribing Viruses in Lower Vertebrate Hosts Based on RNA Sequencing
Source: Viruses. 2021 May 31;13(6):1042. doi: 10.3390/v13061042 (PMC8227577; doi:10.3390/v13061042)
Supplement: Supplementary file 1 [file viruses-13-01042-s001.zip]

Archive with 7 entries (7 files):
- Figure_s1.tif
- Figure_s2.tif
- Figure_s3.tif
- Figure_s4.tif
- Supplemental_Table1.xlsx
- Supplemental_Table2.xlsx
- Supplemental_Table3.xlsx
