# Supplementary material for: Discovery and Characterization of Actively Replicating DNA and Retro-Transcribing Viruses in Lower Vertebrate Hosts Based on RNA Sequencing
Source: Viruses. 2021 May 31;13(6):1042. doi: 10.3390/v13061042 (PMC8227577; doi:10.3390/v13061042)
Supplement: Supplementary file 1 [file viruses-13-01042-s001.zip › Supplemental_Table1.xlsx]

## Sheet: Sheet1
Category	Family	Virus name	accession number	Source	Library	Tissues	Host	Length (bp)	NR Hit Accession	NR Hit	Hit name and species	NR Hit percentage（%）	NR Hit Length	NR * e-Value	Family	Subfamily	Genus
ssDNA	Parvoviridae	Schizothorax prenanti parvovirus 1	GHKG01084685	SRR8948415	GHKG	Spleen	Schizothorax prenanti	3741	QGW62413.1	nonstructural protein NS1	Syngnathus scovelli chapparvovirus	0.519	807	2e-126	Parvoviridae	Hamaparvovirina	Ichthamaparvovirus
	Parvoviridae	Parargyrops edita parvovirus 1	GICI01131023	SRR10568165	GICI	Mix muscle, sexual, liver and heart	Parargyrops edita	1221	QKN88758.1	replication protein	Dependoparvovirus sp	0.354	565	1e-33	Parvoviridae	Parvovirinae	Dependoparvovirus
	Circoviridae	Anguilla anguilla circovirus 3	GGGR01037758	SRR6662923	GGGR	Liver and brain	Anguilla anguilla	1757	APZ87902.1	replication-associated protein	Anguilla anguilla circovirus	0.962	286	0	Circoviridae		Circovirus
dsDNA	Pappillomaviridae	Urolophus aurantiacus papillomavirus 1	MZ244208	SRR6291335	DHHHBHGS	Liver and gill	Urolophus aurantiaus	2820	AYA93442.2	L1	Human papillomavirus	0.292	521	1e-47	Papillomaviridae
	Pappillomaviridae	Urolophus aurantiacus papillomavirus 2	MZ244209	SRR6291335	DHHHBHGS	Liver and gill	Urolophus aurantiaus	516	YP_249604.1	L1	Procyon lotor papillomavirus 1	0.327	502	8e-17	Papillomaviridae	Firstpapillomavirinae	Lambdapapillomavirus
	Alloherpesviridae	Ranid herpesvirus 4	MZ244210	SRR14214523 SRR14214522	HWWF HWWGP	Lung Liver_and_spleen	Hoplobatrachus rugulosus	11445	YP_656576.1	ORF68	Ranid herpesvirus 2	0.425	252	1e-50	Alloherpesviridae		Batrachovirus
			MZ244211					31399	YP_656588.1	ORF80		0.417	1328	4e-283
			MZ244212					13710	YP_656614.1	ORF106		0.258	864	7e-52
			MZ244213					20118	YP_656628.1	ORF120		0.466	700	7e-173
			MZ244214					2176	YP_656637.1	ORF129		0.435	504	2e-1107
			MZ244215					6556	YP_656639.1	ORF131		0.356	329	3e-44
Retro-transcribing viruses	Hepadnaviridae	Tibetan frog HBV strain Odorrana tormota	GGLB01040076	SRR6896118	GGLB	Hindimb muscle	Odorrana tormota	3060	QBF43995.1	Polymerase	Tibetan frog hepatitis B virus	0.9988	813	0	Hepadnaviridae		Herpetohepadnavirus
	Hepadnaviridae	Anguilla Anguilla HBV	GHAH01192767	SRR8074176	GHAH	Kidney	Anguilla anguilla	3175	YP_009259541.1	Polymerase	Bluegill hepatitis B virus	0.555	769	1e-150	Hepadnaviridae		Metahepadnavirus
	Hepadnaviridae	Gymnocypris namensis HBV	GHYH01004595	SRR8617928	GHYH	Skin	Gymnocypris namensis	2220	YP_009259541.1	Polymerase	Bluegill hepatitis B virus	0.509	769	9e-140	Hepadnaviridae		Metahepadnavirus
	Hepadnaviridae	Schizopygopsis younghusbandi HBV	GHYL01057506	SRR8618023	GHYL	Gut	Schizopygopsis younghusbandi	3402	YP_009259541.1	Polymerase	Bluegill hepatitis B virus	0.406	769	3e-165	Hepadnaviridae		Metahepadnavirus
	Hepadnaviridae	Bufo gargarizans HBV	MZ244216	SRR14214524	3HMF	Lung	Bufo gargarizans	3165	YP_009259545.1	Polymerase	Tibetan frog hepatitis B virus	0.699	811	0	Hepadnaviridae		Herpetohepadnavirus
	Hepadnaviridae	Rhinobatos hynnicephalus HBV	MZ244217	SRR6291338	BWLTYC	Gut	Rhinobatos hynnicephalus	3435	AGW01272.1	Polymerase	Roundleaf bat hepatitis B virus	0.372	899	6e-135	Hepadnaviridae		Orthohepadnavirus
				SRR6291337	BWLTYG	Liver
	Hepadnaviridae	Hoplobatrachus rugulosus HBV	MZ244218	SRR14214523	HWWF	Lung	Hoplobatrachus rugulosus	3148	YP_009259545.1	Polymerase	Tibetan frog hepatitis B virus	0.726	811	0	Hepadnaviridae		Herpetohepadnavirus
				SRR14214522	HWWGP	Liver and spleen
	Hepadnaviridae	Chimaera phantasma HBV	MZ244219	SRR6291255	NHYJC	Gut	Chimaera sp	3255	YP_009259541.1	Polymerase	Bluegill hepatitis B virus	0.399	769	2e-148	Hepadnaviridae		Metahepadnavirus
				SRR6291258	NHYJG	Liver
	Hepadnaviridae	Anguilliformes HBV 1	MZ244220	SRR6291352	XMLMC	Gut	Anguilliformes	768	YP_009259541.1	Polymerase	Bluegill hepatitis B virus	0.58	769	2e-82	Hepadnaviridae		Metahepadnavirus
	Hepadnaviridae	Anguilliformes HBV 2	MZ244221	SRR6291353	XMLMS	Gill	Anguilliformes	2756	YP_009259541.1	Polymerase	Bluegill hepatitis B virus	0.528	769	0	Hepadnaviridae		Metahepadnavirus
	Hepadnaviridae	Anguilliformes HBV 3	MZ244222	SRR6291353	XMLMS	Gill	Anguilliformes	3545	QPN53488.1	Polymerase	White sucker hepatitis B virus	0.483	788	0	Hepadnaviridae		Parahepadnavirus
				SRR6291351	XMLMG	Liver
	Hepadnaviridae	Actinopterygii HBV	MZ244223	SRR6291367	XYHYC	Gut	Actinopterygii	2416	AYU58612.1	RNA-dependent RNA-polymerase	Eastern sea garfish hepatitis B virus	0.52	767	1e-92	Hepadnaviridae		Orthohepadnavirus
