# Supplementary material for: Discovery and Characterization of Actively Replicating DNA and Retro-Transcribing Viruses in Lower Vertebrate Hosts Based on RNA Sequencing
Source: Viruses. 2021 May 31;13(6):1042. doi: 10.3390/v13061042 (PMC8227577; doi:10.3390/v13061042)
Supplement: Supplementary file 1 [file viruses-13-01042-s001.zip › Supplemental_Table2.xlsx]

## Sheet: Sheet2
Library	Library Code	Host Class	Host Orders	Host Species	Host Organ	Locations	Data (bp)	Library Accession
Wuhan freshwater fish mix - gut	DSYC	Actinopterygii	Beloniformes, Cypriniformes, Synbranchiformes	Carassius auratus, Pseudorasbora parva, Chanodichthys erythropterus, Hyporhamphus sajori, Sarcocheilichthys nigripinnis, Sarcocheilichthys sp, Mastacembelus aculeatus, Acheilognathus macropterus, Hemiculter leucisculus, Monopterus albus	Gut	China: Wuhan	6322094400	SRR6291279
Wuhan freshwater fish mix - gill	DSYS	Actinopterygii	Beloniformes, Cypriniformes, Synbranchiformes	Carassius auratus, Pseudorasbora parva, Chanodichthys erythropterus, Hyporhamphus sajori, Sarcocheilichthys nigripinnis, Sarcocheilichthys sp, Mastacembelus aculeatus, Acheilognathus macropterus, Hemiculter leucisculus, Monopterus albus	Gill	China: Wuhan	7822105200	SRR6291280
Wuhan spiny eel mix - gill (subset of DSYS)	WHQSR	Actinopterygii	Synbranchiformes	Mastacembelus aculeatus	Gill	China: Wuhan	7281743700	SRR6291273
Guangdong freshwater fish mix - gut	GDDSYC	Actinopterygii	Cypriniformes, Perciformes, Siluriformes, Synbranchiformes	Carassius sp, Cirrhinus molitorella, Coptodon sp, Hemibagrus guttatus, Mastacembelus armatus, Pseudohemiculter dispar, Silurus soldatovi, Tachysurus sp	Gut	China: Guangdong	6448185900	SRR6291274
Guangdong freshwater fish mix - liver	GDDSYG	Actinopterygii	Cypriniformes, Perciformes, Siluriformes, Synbranchiformes	Carassius sp, Cirrhinus molitorella, Coptodon sp, Hemibagrus guttatus, Mastacembelus armatus, Pseudohemiculter dispar, Silurus soldatovi, Tachysurus sp	Liver	China: Guangdong	6555186900	SRR6291275
Guangdong freshwater fish mix - gill	GDDSYS	Actinopterygii	Cypriniformes, Perciformes, Siluriformes, Synbranchiformes	Carassius sp, Cirrhinus molitorella, Coptodon sp, Hemibagrus guttatus, Mastacembelus armatus, Pseudohemiculter dispar, Silurus soldatovi, Tachysurus sp	Gill	China: Guangdong	7733757300	SRR6291276
Perciformes fish mix - gut	LXMC	Actinopterygii	Perciformes	Amphiprion sebae, Banjos banjos, Callionymus kaianus, Carangoides equula, Carangoides orthogrammus, Cephalopholis sp, Cephalopholis spiloparaea, Cheilinus oxycephalus, Chelidoperca sp, Epinephelus fasciatus, Epinephelus spilotoceps, Evynnis tumifrons, Gnathodentex aureolineatus, Hologymnosus sp, Hyporthodus sp, Lutjanus bengalensis, Lutjanus viridis, Oxycheilinus unifasciatus, Parupeneus cyclosto…	Gut	China: Eastern China Sea, South China Sea	5985425100	SRR6291373
Perciformes fish mix polyA - gut (same samples as LXMC)	LXMC-PolyA	Actinopterygii	Perciformes	Amphiprion sebae, Banjos banjos, Callionymus kaianus, Carangoides equula, Carangoides orthogrammus, Cephalopholis sp, Cephalopholis spiloparaea, Cheilinus oxycephalus, Chelidoperca sp, Epinephelus fasciatus, Epinephelus spilotoceps, Evynnis tumifrons, Gnathodentex aureolineatus, Hologymnosus sp, Hyporthodus sp, Lutjanus bengalensis, Lutjanus viridis, Oxycheilinus unifasciatus, Parupeneus cyclosto…	Gut	China: Eastern China Sea, South China Sea	12321894000	SRR6291372
Perciformes fish mix - liver	LXMG	Actinopterygii	Perciformes	Amphiprion sebae, Banjos banjos, Callionymus kaianus, Carangoides equula, Carangoides orthogrammus, Cephalopholis sp, Cephalopholis spiloparaea, Cheilinus oxycephalus, Chelidoperca sp, Epinephelus fasciatus, Epinephelus spilotoceps, Evynnis tumifrons, Gnathodentex aureolineatus, Hologymnosus sp, Hyporthodus sp, Lutjanus bengalensis, Lutjanus viridis, Oxycheilinus unifasciatus, Parupeneus cyclosto…	Liver	China: Eastern China Sea, South China Sea	6889004700	SRR6291371
Perciformes fish mix - gill	LXMS	Actinopterygii	Perciformes	Amphiprion sebae, Banjos banjos, Callionymus kaianus, Carangoides equula, Carangoides orthogrammus, Cephalopholis sp, Cephalopholis spiloparaea, Cheilinus oxycephalus, Chelidoperca sp, Epinephelus fasciatus, Epinephelus spilotoceps, Evynnis tumifrons, Gnathodentex aureolineatus, Hologymnosus sp, Hyporthodus sp, Lutjanus bengalensis, Lutjanus viridis, Oxycheilinus unifasciatus, Parupeneus cyclosto…	Gill	China: Eastern China Sea, South China Sea	8134660200	SRR6291378
Tetraodontiformes fish mix - gut	TXMC	Actinopterygii	Tetraodontiformes	Balistapus undulatus, Balistoides conspicillum, Kentrocapros sp, Melichthys niger, Melichthys vidua, Sufflamen chrysopterum, Thamnaconus septentrionalis, Triacanthodes anomalus,	Gut	China: Eastern China Sea, South China Sea	6750873300	SRR6291377
Scorpaeniformes fish mix - gut	YXMC	Actinopterygii	Scorpaeniformes	Erisphex pottii, Lepidotrigla sp, Minous inermis, Percophidae Chrionema, Pterygotrigla hemisticta, Sebastiscus sp	Gut	China: Eastern China Sea, South China Sea	6857971500	SRR6291376
Tetraodontiformes and Scorpaeniformes fish mix - gill	TXMYXMS	Actinopterygii	Tetraodontiformes, Scorpaeniformes	Balistapus undulatus, Balistoides conspicillum, Kentrocapros sp, Melichthys niger, Melichthys vidua, Sufflamen chrysopterum, Thamnaconus septentrionalis, Triacanthodes anomalus, Erisphex pottii, Lepidotrigla sp, Minous inermis, Percophidae Chrionema, Pterygotrigla hemisticta, Sebastiscus sp	Gill	China: Eastern China Sea, South China Sea	7063956000	SRR6291375
Wenling thamnaconus septentrionalis fish mix -gill (subset of TXMYXMS)	LQMMT	Actinopterygii	Tetraodontiformes	Thamnaconus septentrionalis	Gill	China: Eastern China Sea	10803168600	SRR6291370
Donghai and Nanhai fish mix - gut	XYHYC	Actinopterygii	Anguilliformes, Ateleopodiformes, Aulopiformes, Beloniformes, Beryciformes, Gadiformes, Gasterosteiformes, Holocentriformes, Lophiiformes, Perciformes, Pleuronectiformes, Zeiformes	Antennarius striatus, Ariosoma sp, Ateleopus natalensis, Coelorinchus multispinulosus, Cynoglossus sp, Gnathophis sp, Halieutaea stellata, Hime japonica, Lophius litulon, Macroramphosus scolopax, Myripristis kuntee, Petalichthys capensis, Pleuronichthys japonicus, Sargocentron caudimaculatum, Sargocentron ittodai, Sargocentron rubrum, Synagrops japonicus, Synodus macrops, Synodus sp, Zeus faber	Gut	China: Eastern China Sea, South China Sea	6677692500	SRR6291367
Donghai and Nanhai fish mix PolyA - gut (Same samples as XYHYC)	XYHYC-PolyA	Actinopterygii	Anguilliformes, Ateleopodiformes, Aulopiformes, Beloniformes, Beryciformes, Gadiformes, Gasterosteiformes, Holocentriformes, Lophiiformes, Perciformes, Pleuronectiformes, Zeiformes	Antennarius striatus, Ariosoma sp, Ateleopus natalensis, Coelorinchus multispinulosus, Cynoglossus sp, Gnathophis sp, Halieutaea stellata, Hime japonica, Lophius litulon, Macroramphosus scolopax, Myripristis kuntee, Petalichthys capensis, Pleuronichthys japonicus, Sargocentron caudimaculatum, Sargocentron ittodai, Sargocentron rubrum, Synagrops japonicus, Synodus macrops, Synodus sp, Zeus faber	Gut	China: Eastern China Sea, South China Sea	15682309500	SRR6291368
Donghai and Nanhai fish mix - liver	XYHYG	Actinopterygii	Anguilliformes, Ateleopodiformes, Aulopiformes, Beloniformes, Beryciformes, Gadiformes, Gasterosteiformes, Holocentriformes, Lophiiformes, Perciformes, Pleuronectiformes, Zeiformes	Antennarius striatus, Ariosoma sp, Ateleopus natalensis, Coelorinchus multispinulosus, Cynoglossus sp, Gnathophis sp, Halieutaea stellata, Hime japonica, Lophius litulon, Macroramphosus scolopax, Myripristis kuntee, Petalichthys capensis, Pleuronichthys japonicus, Sargocentron caudimaculatum, Sargocentron ittodai, Sargocentron rubrum, Synagrops japonicus, Synodus macrops, Synodus sp, Zeus faber	Liver	China: Eastern China Sea, South China Sea	7193712600	SRR6291365
Donghai and Nanhai fish mix - gill	XYHYS	Actinopterygii	Anguilliformes, Ateleopodiformes, Aulopiformes, Beloniformes, Beryciformes, Gadiformes, Gasterosteiformes, Holocentriformes, Lophiiformes, Perciformes, Pleuronectiformes, Zeiformes	Antennarius striatus, Ariosoma sp, Ateleopus natalensis, Coelorinchus multispinulosus, Cynoglossus sp, Gnathophis sp, Halieutaea stellata, Hime japonica, Lophius litulon, Macroramphosus scolopax, Myripristis kuntee, Petalichthys capensis, Pleuronichthys japonicus, Sargocentron caudimaculatum, Sargocentron ittodai, Sargocentron rubrum, Synagrops japonicus, Synodus macrops, Synodus sp, Zeus faber	Gill	China: Eastern China Sea, South China Sea	6142624200	SRR6291366
Wenling minipizza batfish fish mix - gill (subset of XYHYS)	DHJQYS	Actinopterygii	Lophiiformes	Halieutaea stellata	Gill	China: Eastern China Sea	5319579800	SRR6291363
Aulopiformes fish mix - gut	XDLYMC	Actinopterygii	Aulopiformes, Perciformes	Chelidoperca sp, Harpadon nehereus, Hime japonica, Saurida elongata, Synodus macrops, Trachinocephalus myops	Gut	China: Eastern China Sea, Yellow Sea	6391311000	SRR6291364
Aulopiformes fish mix - liver	XDLYMG	Actinopterygii	Aulopiformes, Perciformes	Chelidoperca sp, Harpadon nehereus, Hime japonica, Saurida elongata, Synodus macrops, Trachinocephalus myops	Liver	China: Eastern China Sea, Yellow Sea	7229747700	SRR6291361
Aulopiformes fish mix - gill	XDLYMS	Actinopterygii	Aulopiformes, Perciformes	Chelidoperca sp, Harpadon nehereus, Hime japonica, Saurida elongata, Synodus macrops, Trachinocephalus myops	Gill	China: Eastern China Sea, Yellow Sea	7182005100	SRR6291362
Donghai triplecross lizardfish mix - gill	XDLYMSFlu	Actinopterygii	Aulopiformes	Synodus macrops	Gill	China: Eastern China Sea	10951700400	SRR6291359
Pleuronectiformes fish mix - gut	XDXMC	Actinopterygii	Pleuronectiformes	Arnoglossus sp, Crossorhombus sp, Cynoglossus sp, Paraplagusia sp, Plagiopsetta sp, Pleuronichthys cornutus, Pleuronichthys japonicus, Zebrias zebra	Gut	China: Eastern China Sea, Yellow Sea	5790111600	SRR6291360
Pleuronectiformes fish mix - liver	XDXMG	Actinopterygii	Pleuronectiformes	Arnoglossus sp, Crossorhombus sp, Cynoglossus sp, Paraplagusia sp, Plagiopsetta sp, Pleuronichthys cornutus, Pleuronichthys japonicus, Zebrias zebra	Liver	China: Eastern China Sea, Yellow Sea	5924517900	SRR6291356
Clupeiformes fish mix - gut	XFXMC	Actinopterygii	Clupeiformes	Coilia mystus, Sardinella lemuru, Thryssa sp	Gut	China: Eastern China Sea, Yellow Sea	6683763000	SRR6291355
Perciformes fish mix II - gut	XLXMC	Actinopterygii	Perciformes	Apogon semilineatus, Banjos banjos, Callionymus kaianus, Chaeturichthys stigmatias, Collichthys sp, Decapterus akaadsi, Evynnis cardinalis, Histiopterus typus, Johnius sp, Larimichthys polyactis, Odontamblyopus rubicundus, Parapercis lutevittata, Parapercis sexfasciata, Trichiurus lepturus, Upeneus japonicus, Xenocephalus elongatus, Zoarces elongatus	Gut	China: Eastern China Sea, Yellow Sea	5553638400	SRR6291358
Perciformes fish mix II - gill	XLXMS	Actinopterygii	Perciformes	Apogon semilineatus, Banjos banjos, Callionymus kaianus, Chaeturichthys stigmatias, Collichthys sp, Decapterus akaadsi, Evynnis cardinalis, Histiopterus typus, Johnius sp, Larimichthys polyactis, Odontamblyopus rubicundus, Parapercis lutevittata, Parapercis sexfasciata, Trichiurus lepturus, Upeneus japonicus, Xenocephalus elongatus, Zoarces elongatus	Gill	China: Eastern China Sea, Yellow Sea	5627484300	SRR6291357
Anguilliformes fish mix - gut	XMLMC	Actinopterygii	Anguilliformes	Ariosoma meeki, Echelus uropterus, Gnathophis sp, Gymnothorax reticularis, Pisodonophis sp	Gut	China: Eastern China Sea, Yellow Sea	6170910600	SRR6291352
Anguilliformes fish mix - liver	XMLMG	Actinopterygii	Anguilliformes	Ariosoma meeki, Echelus uropterus, Gnathophis sp, Gymnothorax reticularis, Pisodonophis sp	Liver	China: Eastern China Sea, Yellow Sea	6096057600	SRR6291351
Wenling moray eel mix - liver (subset of XMLMG)	XMLMGHepa	Actinopterygii	Anguilliformes	Gymnothorax reticularis	Liver	China: Eastern China Sea	12302672700	SRR6291354
Anguilliformes fish mix - gill	XMLMS	Actinopterygii	Anguilliformes	Ariosoma meeki, Echelus uropterus, Gnathophis sp, Gymnothorax reticularis, Pisodonophis sp	Gill	China: Eastern China Sea, Yellow Sea	6327465000	SRR6291353
Donghai minipizza batfish fish mix - gill	XQTMSHanta	Actinopterygii	Lophiiformes	Halieutaea stellata	Gill	China: Eastern China Sea	11250652500	SRR6291320
Tetraodontiformes fish mix II - gut	XTXMC	Actinopterygii	Tetraodontiformes	Arothron sp, Canthigaster rivulata, Lagocephalus inermis, Stephanolepis cirrhifer, Takifugu xanthopterus, Thamnaconus striatus, Triacanthodes anomalus	Gut	China: Eastern China Sea, Yellow Sea	8399887800	SRR6291321
Tetraodontiformes fish mix II - gill	XTXMS	Actinopterygii	Tetraodontiformes	Arothron sp, Canthigaster rivulata, Lagocephalus inermis, Stephanolepis cirrhifer, Takifugu xanthopterus, Thamnaconus striatus, Triacanthodes anomalus	Gill	China: Eastern China Sea, Yellow Sea	7038253800	SRR6291322
Scorpaeniformes fish mix II - gut	XYXMC	Actinopterygii	Scorpaeniformes	Liparis tanakae, Hoplichthys sp, Dactyloptena peterseni, Dendrochirus sp, Chrionema sp, Minous monodactylus, Erisphex pottii, Pterygotrigla hemisticta, Minous inermis	Gut	China: Eastern China Sea, Yellow Sea	9142762800	SRR6291323
Scorpaeniformes fish mix II - liver	XYXMG	Actinopterygii	Scorpaeniformes	Liparis tanakae, Hoplichthys sp, Dactyloptena peterseni, Dendrochirus sp, Chrionema sp, Minous monodactylus, Erisphex pottii, Pterygotrigla hemisticta, Minous inermis	Liver	China: Eastern China Sea, Yellow Sea	7993774500	SRR6291324
Beihai fish mix - gut	BHFishC	Actinopterygii, Chondrichthyes, Agnatha	Carcharhiniformes, Anguilliformes, Heterodontiformes, Myliobatiformes, Agnathaformes, Perciformes, Rajiformes	Proscyllium habereri, Urolophus aurantiacus, Rajidae sp, Eptatretus burgeri, Heterodontus zebra, Dasyatis bennetti, Acanthopagrus latus, Epinephelus awoara, Conger japonicus, Siganus canaliculatus, Glossogobius circumspectus, Halichoeres nigrescens, Boleophthalmus pectinirostris	Gut	China: South China Sea, Eastern China Sea	4505534600	SRR6291281
Beihai fish mix - liver	BHFishG	Actinopterygii, Chondrichthyes, Agnatha	Carcharhiniformes, Anguilliformes, Heterodontiformes, Myliobatiformes, Agnathaformes, Perciformes, Rajiformes	Proscyllium habereri, Urolophus aurantiacus, Rajidae sp, Eptatretus burgeri, Heterodontus zebra, Dasyatis bennetti, Acanthopagrus latus, Epinephelus awoara, Conger japonicus, Siganus canaliculatus, Glossogobius circumspectus, Halichoeres nigrescens, Boleophthalmus pectinirostris	Liver	China: South China Sea, Eastern China Sea	4406962000	SRR6291282
Donghai and Huanghai fish mix - gut	XQTMC	Actinopterygii, Chondrichthyes, Agnatha	Gasterosteiformes, Ophidiiformes, Agnathaformes, Rajiformes, Carcharhiniformes, Lophiiformes, Perciformes, Zeiformes, Gonorynchiformes	Macroramphosus scolopax, Ophidion sp, Eptatretus burgeri, Okamejei acutispina, Proscyllium habereri, Lophius litulon, Eleutheronema tetradactylum, Zeus faber, Antennarius striatus, Halieutaea stellata, Gonorynchus abbreviatus	Gut	China: Eastern China Sea, Yellow Sea	7304101500	SRR6291350
Donghai and Huanghai fish mix - liver	XQTMG	Actinopterygii, Chondrichthyes, Agnatha	Gasterosteiformes, Ophidiiformes, Agnathaformes, Rajiformes, Carcharhiniformes, Lophiiformes, Perciformes, Zeiformes, Gonorynchiformes	Macroramphosus scolopax, Ophidion sp, Eptatretus burgeri, Okamejei acutispina, Proscyllium habereri, Lophius litulon, Eleutheronema tetradactylum, Zeus faber, Antennarius striatus, Halieutaea stellata, Gonorynchus abbreviatus	Liver	China: Eastern China Sea, Yellow Sea	6449364300	SRR6291326
Donghai and Huanghai fish mix - gill	XQTMS	Actinopterygii, Chondrichthyes, Agnatha	Gasterosteiformes, Ophidiiformes, Agnathaformes, Rajiformes, Carcharhiniformes, Lophiiformes, Perciformes, Zeiformes, Gonorynchiformes	Macroramphosus scolopax, Ophidion sp, Eptatretus burgeri, Okamejei acutispina, Proscyllium habereri, Lophius litulon, Eleutheronema tetradactylum, Zeus faber, Antennarius striatus, Halieutaea stellata, Gonorynchus abbreviatus	Gill	China: Eastern China Sea, Yellow Sea	6684654900	SRR6291319
Arctic lamprey mix - gut (subset of RGYQSMC)	QSMC	Agnatha	Petromyzontiformes	Lethenteron camtschaticum	Gut	China: Heilongjiang	5324298200	SRR6291334
Arctic lamprey mix - liver (subset of RGYQSMG)	QSMG	Agnatha	Petromyzontiformes	Lethenteron camtschaticum	Liver	China: Heilongjiang	5204553800	SRR6291306
Arctic lamprey mix - gill (subset of RGYQSMS)	QSMS	Agnatha	Petromyzontiformes	Lethenteron camtschaticum	Gill	China: Heilongjiang	2834360600	SRR6291347
Wenling hagfish mix - gill	DHMMS	Agnatha	Myxiniformes	Eptatretus burgeri	Gill	China: Eastern China Sea	6846213900	SRR6291313
Wenling hagfish mix - liver	DHMMG	Agnatha	Myxiniformes	Eptatretus burgeri	Liver	China: Eastern China Sea	7355495400	SRR6291325
Wenling hagfish mix - gut	DHMMC	Agnatha	Myxiniformes	Eptatretus burgeri	Gut	China: Eastern China Sea	5858278800	SRR6291336
Wenling hagfish individual 2 - gill (Subset of DHMMS)	DHMM2	Agnatha	Myxiniformes	Eptatretus burgeri	Gill	China: Eastern China Sea	2868114300	SRR6291342
Wenling hagfish individual 6 - gill (Subset of DHMMS)	DHMM6	Agnatha	Myxiniformes	Eptatretus burgeri	Gill	China: Eastern China Sea	5008915200	SRR6291343
Asian common toad - gut (subset of LPWC)	HKCCC	Amphibia	Anura	Duttaphrynus melanostictus	Gut	China: Hainan	3714684000	SRR6291294
Spotted paddle-tail newt mix - gut (subset of LPWC)	BHNC	Amphibia	Caudata	Pachytriton brevipes	Gut	China: Fujian	4040472200	SRR6291293
South China tree toad mix - gut (subset of LPWC)	HNYWC	Amphibia	Anura	Hyla simplex	Gut	China: Zhejiang	4526918200	SRR6291296
Chinese fire belly newt mix - gut (subset of LPWC)	DFRYC	Amphibia	Caudata	Cynops orientalis	Gut	China: Zhejiang	6453897600	SRR6291295
Guangdong rice frog mix (subset of LPW series)	HJWCGF	Amphibia	Anura	Microhyla pulchra	Gut, lung, liver	China: Hainan	5742423000	SRR6291298
Spotted paddle-tail newt mix - liver (subset of LPWG)	BHNG	Amphibia	Caudata	Pachytriton brevipes	Liver	China: Fujian	6690621800	SRR6291299
Asian common toad - liver (subset of LPWG)	HKCCG	Amphibia	Anura	Duttaphrynus melanostictus	Liver	China: Hainan	6729046400	SRR6291302
Chinese fire belly newt mix - liver (subset of LPWG)	DFRYG	Amphibia	Caudata	Cynops orientalis	Liver	China: Zhejiang	5734681600	SRR6291301
Wuhan asiatic toad mix - lung	WHHM	Amphibia	Anura	Bufo gargarizans	Lung	China: Wuhan	8009147400	SRR6291278
Guangdong caecilians mix - liver	GDYYGS	Amphibia	Gymnophiona	Ichthyophis bannanicus	Liver	China: Guangdong	3924300000	SRR6291318
Guangdong caecilians mix - gut	GDYYC	Amphibia	Gymnophiona	Ichthyophis bannanicus	Gut	China: Guangdong	3667314000	SRR6291303
Beihai tree frog mix - liver	GDSWG	Amphibia	Anura	Polypedates megacephalus	Liver	China: Guangxi	5861486100	SRR6291304
Beihai tree frog mix - lung	GDSWF	Amphibia	Anura	Polypedates megacephalus	Lung	China: Guangxi	5182995000	SRR6291332
Beihai tree frog mix - gut	GDSWC	Amphibia	Anura	Polypedates megacephalus	Gut	China: Guangxi	8201904000	SRR6291331
Asiatic toad mix-lung	3HMF	Amphibia	Anura	Bufo gargarizans	Lung	China: Beijing	7222554900	SRR14214524
Rugose frog mix-lung	HWWF	Amphibia	Anura	Hoplobatrachus rugulosus	Lung	China: Zhejiang	5901832500	SRR14214523
Rugose frog mix-liver and spleen	HWWGP	Amphibia	Anura	Hoplobatrachus rugulosus	liver and spleen	China: Zhejiang	5672518500	SRR14214522
Amphibians mix - gut	LPWC	Amphibia, Reptilia	Anura, Caudata, Squamata	Duttaphrynus melanostictus, Leptobrachium hainanense, Pachytriton brevipes, Hyla simplex, Sylvirana guentheri, Teratoscincus roborowskii2, Kaloula pulchra, Cynops orientalis, Microhyla pulchra, Oligodon formosanu2	Gut	China: Hainan, Fujian, Zhejiang, Xinjiang	6334512900	SRR6291272
Amphibians mix - lung	LPWF	Amphibia, Reptilia2	Anura, Caudata, Squamata	Duttaphrynus melanostictus, Pachytriton brevipes, Sylvirana guentheri, Teratoscincus roborowskii2, Kaloula pulchra, Hyla simplex, Euprepiophis mandarinus2, Xenopeltis hainanensis2	Lung	China: Hainan, Fujian, Zhejiang, Xinjiang	8565912000	SRR6291297
Amphibians mix - liver (subset of LPWG)	LPWG	Amphibia, Reptilia2	Anura, Caudata, Squamata	Duttaphrynus melanostictus, Microhyla pulchra, Pachytriton brevipes, Leptobrachium hainanense, Teratoscincus roborowskii2, Hyla simplex, Cynops orientalis, Kaloula pulchra, Sylvirana guentheri	Liver	China: Hainan, Fujian, Zhejiang, Xinjiang	8510324400	SRR6291300
Wenling sharpspine skate mix (subset of XQTM series)	DHBYCGS	Chondrichthyes	Rajiformes	Okamejei acutispina	Gut, Liver, Gill	China: Eastern China Sea	5536300000	SRR6291349
Wenling graceful catshark mix (subset of XQTM series)	DHHSYSCGS	Chondrichthyes	Carcharhiniformes	Proscyllium habereri	Gut, Liver, Gill	China: Eastern China Sea	4901579200	SRR6291307
Dongtou red stingray mix - gut (subset of RGYQSMC)	DTHHC	Chondrichthyes	Myliobatiformes	Dasyatis akajei	Gut	China: Eastern China Sea	4032106200	SRR6291310
Pacific spadenose shark mix - gut (subset of RGYQSMC)	DWXCSC	Chondrichthyes	Carcharhiniformes	Scoliodon macrorhynchos	Gut	China: Eastern China Sea	4240643200	SRR6291309
Donghai shark mix - gut (subset of RGYQSMC)	WZSC	Chondrichthyes	Carcharhiniformes	Scoliodon macrorhynchos, Sphyrna lewini	Gut	China: Eastern China Sea	4043231400	SRR6291308
Pacific spadenose shark mix - liver (subset of RGYQSMG)	DWXCSG	Chondrichthyes	Carcharhiniformes	Scoliodon macrorhynchos	Liver	China: Eastern China Sea	4797018600	SRR6291305
Pacific spadenose shark mix II - liver (subset of RGYQSMG)	RGYQSMGReov	Chondrichthyes	Carcharhiniformes	Scoliodon macrorhynchos	Liver	China: Eastern China Sea	11554076664	SRR6291344
Donghai shark mix - liver (subset of RGYQSMG)	WZSG	Chondrichthyes	Carcharhiniformes	Sphyrna lewini	Liver	China: Eastern China Sea	4358026000	SRR6291341
Donghai shark mix - gill (subset of RGYQSMS)	WZSS	Chondrichthyes	Carcharhiniformes	Scoliodon macrorhynchos, Sphyrna lewini	Gill	China: Eastern China Sea	3917056000	SRR6291287
Nanhai shark mix - gut	NHJSC	Chondrichthyes	Squaliformes, Carcharhiniformes	Squalus brevirostris, Mustelus manazo	Gut	China: South China Sea	7073667900	SRR6291283
Nanhai shark mix - liver	NHJSG	Chondrichthyes	Squaliformes, Carcharhiniformes	Squalus brevirostris, Mustelus manazo	Liver	China: South China Sea	6434119800	SRR6291284
Nanhai shark mix - gill	NHJSS	Chondrichthyes	Squaliformes, Carcharhiniformes	Squalus brevirostris, Mustelus manazo	Gill	China: South China Sea	6932728200	SRR6291256
Nanhai gost shark mix - gut	NHYJC	Chondrichthyes	Chimaeriformes	Chimaera sp (2 species)	Gut	China: South China Sea	5963657100	SRR6291255
Nanhai gost shark mix - liver	NHYJG	Chondrichthyes	Chimaeriformes	Chimaera sp (2 species)	Liver	China: South China Sea	7908721500	SRR6291258
Nanhai gost shark mix - gill	NHYJS	Chondrichthyes	Chimaeriformes	Chimaera sp (2 species)	Gill	China: South China Sea	6498931800	SRR6291257
Xiamen fanray mix - gut	XMTSYC	Chondrichthyes	Myliobatiformes	Platyrhina sp (2 species)	Gut	China: Eastern China Sea	5677073100	SRR6291260
Xiamen fanray mix - liver	XMTSYG	Chondrichthyes	Myliobatiformes	Platyrhina sp (2 species)	Liver	China: Eastern China Sea	6723936600	SRR6291259
Xiamen fanray mix - gill	XMTSYS	Chondrichthyes	Myliobatiformes	Platyrhina sp (2 species)	Gill	China: Eastern China Sea	5516563800	SRR6291262
Donghai shark mix II - gill	RBCSS	Chondrichthyes	Carcharhiniformes	Hemitriakis japanica, Mustelus manazo	Gill	China: Eastern China Sea	5106700800	SRR6291312
Donghai shark mix II - liver	RBCSG	Chondrichthyes	Carcharhiniformes	Hemitriakis japanica, Mustelus manazo	Liver	China: Eastern China Sea	4770481800	SRR6291346
Donghai shark mix II - gut	RBCSC	Chondrichthyes	Carcharhiniformes	Hemitriakis japanica, Mustelus manazo	Gut	China: Eastern China Sea	5548968900	SRR6291314
Bluespotted stingray mix - gill	GSXHS	Chondrichthyes	Myliobatiformes	Neotrygon kuhlii	Gill	China: Eastern China Sea	5072303400	SRR6291315
Bluespotted stingray mix - liver	GSXHG	Chondrichthyes	Myliobatiformes	Neotrygon kuhlii	Liver	China: Eastern China Sea	5398016100	SRR6291316
Bluespotted stingray mix - gut	GSXHC	Chondrichthyes	Myliobatiformes	Neotrygon kuhlii	Gut	China: Eastern China Sea	4527185400	SRR6291317
Xiamen sepia Stingray mix - liver and gill	DHHHBHGS	Chondrichthyes	Myliobatiformes	Urolophus aurantiacus	Liver and gill	China: Eastern China Sea	5855018400	SRR6291335
Xiamen sepia Stingray mix - gut	DHHHBHC	Chondrichthyes	Myliobatiformes	Urolophus aurantiacus	Gut	China: Eastern China Sea	5625212400	SRR6291339
Xiamen guitarfish mix - gill	BWLTYS	Chondrichthyes	Rajiformes	Rhinobatos hynnicephalus	Gill	China: Eastern China Sea	5278575300	SRR6291340
Xiamen guitarfish mix - liver	BWLTYG	Chondrichthyes	Rajiformes	Rhinobatos hynnicephalus	Liver	China: Eastern China Sea	4334336400	SRR6291337
Xiamen guitarfish mix - gut	BWLTYC	Chondrichthyes	Rajiformes	Rhinobatos hynnicephalus	Gut	China: Eastern China Sea	5964329100	SRR6291338
Chondrichthyes and Agnatha fish mix - gut	RGYQSMC	Chondrichthyes, Agnatha	Myliobatiformes, Carcharhiniformes, Petromyzontiformes	Dasyatis akajei, Scoliodon macrorhynchos, Sphyrna lewini, Lethenteron camtschaticum	Gut	China: Heilongjiang, Eastern China Sea	6663234000	SRR6291333
Chondrichthyes and Agnatha fish mix - liver	RGYQSMG	Chondrichthyes, Agnatha	Myliobatiformes, Carcharhiniformes, Petromyzontiformes	Dasyatis akajei, Scoliodon macrorhynchos, Sphyrna lewini, Lethenteron camtschaticum	Liver	China: Heilongjiang, Eastern China Sea	7875446700	SRR6291345
Chondrichthyes and Agnatha fish mix - gill	RGYQSMS	Chondrichthyes, Agnatha	Myliobatiformes, Carcharhiniformes, Petromyzontiformes	Dasyatis akajei, Scoliodon macrorhynchos, Sphyrna lewini, Lethenteron camtschaticum	Gill	China: Heilongjiang, Eastern China Sea	6600964800	SRR6291348
Xiamen lancelet mix	XMWCY	Leptocardii	Amphioxiformes	Branchiostoma belcheri, Branchiostoma sp	Entire individual	China: Xiamen	5839185200	SRR6291292
Snakes mix - gut	LPSC	Reptilia	Squamata	Myrrophis chinensis, Euprepiophis mandarinus, Cyclophiops major, Dinodon rufozonatum, Viridovipera stejnegeri, Hebius popei, Xenopeltis hainanensis	Gut	China: Guangdong, Hainan	7864772100	SRR6291266
Snakes mix - lung	LPSF	Reptilia	Squamata	Myrrophis chinensis, Euprepiophis mandarinus, Cyclophiops major, Dinodon rufozonatum, Viridovipera stejnegeri, Oligodon formosanus, Hebius popei	Lung	China: Guangdong, Hainan	5131382700	SRR6291265
Snakes mix - liver	LPSG	Reptilia	Squamata	Myrrophis chinensis, Euprepiophis mandarinus, Cyclophiops major, Dinodon rufozonatum, Viridovipera stejnegeri, Oligodon formosanus, Hebius popei, Xenopeltis hainanensis	Liver	China: Guangdong, Hainan	7753325400	SRR6291264
Lizard mix - gut	LPXYC	Reptilia	Squamata	Goniurosaurus luii, Gekko similignum, Hemidactylus frenatus, Tropidophorus sinicus	Gut	China: Guangdong, Guangxi, Hainan	6548340300	SRR6291263
Chinese Waterside Skink mix - gut (subset of LPXYC)	ZGLXR	Reptilia	Squamata	Tropidophorus sinicus	Gut	China: Guangdong	6975937800	SRR6291270
Lizard mix - lung	LPXYF	Reptilia	Squamata	Goniurosaurus luii, Gekko similignum, Hemidactylus frenatus, Tropidophorus sinicus	Lung	China: Guangdong, Guangxi, Hainan	6079876500	SRR6291269
Lizard mix - liver	LPXYG	Reptilia	Squamata	Goniurosaurus luii, Gekko similignum, Hemidactylus frenatus, Tropidophorus sinicus	Liver	China: Guangdong, Guangxi, Hainan	6574195500	SRR6291268
Chinese Tiger Gecko mix - liver (subset of LPXYG)	PXJHG	Reptilia	Squamata	Goniurosaurus luii	Liver	China: Guangxi	5685165600	SRR6291267
Tibetan Frog-eyed Gecko mix - liver (subset of LPWG)	YLSHG	Reptilia	Anura	Teratoscincus roborowskii	Liver	China: Xinjiang	5975030800	SRR6291277
Guangxi changeable lizard mix - gut	GXSXC	Reptilia	Squamata	Calotes versicolor	gut	China: Guangxi	6975803700	SRR6291288
Guangxi changeable lizard mix - lung	GXSXF	Reptilia	Squamata	Calotes versicolor	lung	China: Guangxi	6815237400	SRR6291285
Guangxi changeable lizard mix - liver	GXSXG	Reptilia	Squamata	Calotes versicolor	liver	China: Guangxi	6000788400	SRR6291286
Wuhan turtle mix - liver and lung	WHWGGF	Reptilia	Testudines	Mauremys megalocephala, Mauremys sinensis	Liver and lung	China: Hubei	5280611100	SRR6291261
Wuhan turtle mix - gut	WHWGC	Reptilia	Testudines	Mauremys megalocephala, Mauremys sinensis	Gut	China: Hubei	5736193500	SRR6291254
Chinese softshell turtle mix - liver and lung	WHJYGF	Reptilia	Testudines	Pelodiscus sinensis	Liver and lung	China: Hubei	5615610600	SRR6291253
Chinese softshell turtle mix - gut	WHJYC	Reptilia	Testudines	Pelodiscus sinensis	Gut	China: Hubei	6358806300	SRR6291311
South American lungfish mix - gut	MZFYC	Sarcopterygii	Lepidosireniformes	Lepidosiren sp	Gut	Chile	6175908600	SRR6291289
South American lungfish mix - organs	MZFYZ	Sarcopterygii	Lepidosireniformes	Lepidosiren sp	Non-gut organs	Chile	6762222600	SRR6291290
Western African lungfish mix - gill	FZFYS	Sarcopterygii	Lepidosireniformes	Protopterus annectens	Gill	Nigeria	4861738200	SRR6291330
Western African lungfish mix - liver	FZFYG	Sarcopterygii	Lepidosireniformes	Protopterus annectens	Liver	Nigeria	5045058600	SRR6291329
Western African lungfish mix - lung	FZFYF	Sarcopterygii	Lepidosireniformes	Protopterus annectens	Lung	Nigeria	4035919200	SRR6291328
Western African lungfish mix - gut	FZFYC	Sarcopterygii	Lepidosireniformes	Protopterus annectens	Gut	Nigeria	5728335600	SRR6291327
