# Supplementary material for: Discovery and Characterization of Actively Replicating DNA and Retro-Transcribing Viruses in Lower Vertebrate Hosts Based on RNA Sequencing
Source: Viruses. 2021 May 31;13(6):1042. doi: 10.3390/v13061042 (PMC8227577; doi:10.3390/v13061042)
Supplement: Supplementary file 1 [file viruses-13-01042-s001.zip › Supplemental_Table3.xlsx]

## Sheet: Sheet1
accession	organism_name	file	accession_number	sequences	base_pair	DIV	submitted	updated	BioProject	BioSample	SRA
GAAA01	Latimeria chalumnae	GAAA.gz	GAAA01000001-GAAA01093507	93507	72644207	TSA	2012-05-03	2012-05-15	PRJNA77699	SAMN00767971	SRR401852
GAAD01	Misgurnus anguillicaudatus	GAAD.gz	GAAD01000001-GAAD01011327	11327	9924963	TSA	2012-09-03	2013-03-11	PRJNA173219	SAMN01121008	SRR550147
GAAL01	Sparus aurata	GAAL.gz	GAAL01000001-GAAL01000042	42	62557	TSA	2012-09-10	2016-09-12	PRJNA175023		ERR126114
GAAQ01	Solea solea	GAAQ.gz	GAAQ01000001-GAAQ01021930	21930	16110560	TSA	2012-09-27	2013-03-27	PRJNA175004	SAMN01165708	SRR567995
GAAZ01	Crotalus horridus	GAAZ.gz	GAAZ01000001-GAAZ01003091	3091	7013788	TSA	2012-10-10	2013-07-08	PRJNA88989	SAMN01179614	SRR575168
GADN01	Anolis carolinensis	GADN.gz	GADN01000001-GADN01110227	110227	94685624	TSA	2012-11-30	2013-03-14	PRJNA170187		SRR492481
GADO01	Anolis carolinensis	GADO.gz	GADO01000001-GADO01153960	153960	148835973	TSA	2012-11-30	2013-03-15	PRJNA170187		SRR540256
GAEC01	Anolis carolinensis	GAEC.gz	GAEC01000001-GAEC01118836	118836	120574608	TSA	2012-11-30	2013-03-14	PRJNA170187		SRR449527
GAED01	Anolis carolinensis	GAED.gz	GAED01000001-GAED01074717	74717	72356141	TSA	2012-11-30	2013-03-14	PRJNA170187		SRR391650
GAEG01	Rana clamitans	GAEG.gz	GAEG01000001-GAEG01050238	50238	32787840	TSA	2013-01-02	2013-02-14	PRJNA162931	SAMN00990760	SRR493664
GAEI01	Pseudacris regilla	GAEI.gz	GAEI01000001-GAEI01048213	48213	31281165	TSA	2013-01-02	2013-02-14	PRJNA163143	SAMN00990868	SRR494107
GAEP01	Micrurus fulvius	GAEP.gz	GAEP01000001-GAEP01002066	2066	3212997	TSA	2013-01-30	2013-08-30	PRJNA186685		SRR630454
GAFD01	Anolis carolinensis	GAFD.gz	GAFD01000001-GAFD01029603	29603	37818900	TSA	2013-01-24	2013-03-14	PRJNA170187		SRR519924
GAFK01	Anolis carolinensis	GAFK.gz	GAFK01000001-GAFK01081261	81261	102214961	TSA	2013-02-04	2013-03-14	PRJNA170187		SRR543711
GAFL01	Anolis carolinensis	GAFL.gz	GAFL01000001-GAFL01203085	203085	235220214	TSA	2013-02-04	2013-03-15	PRJNA170187		SRR540258
GAFM01	Anolis carolinensis	GAFM.gz	GAFM01000001-GAFM01079239	79239	101838177	TSA	2013-02-12	2013-03-14	PRJNA170187		SRR543709
GAFN01	Anolis carolinensis	GAFN.gz	GAFN01000001-GAFN01088659	88659	79761643	TSA	2013-02-04	2013-03-14	PRJNA170187		SRR391651
GAFT01	Channa striata	GAFT.gz	GAFT01000001-GAFT01060291	60291	30265133	TSA	2013-02-16	2015-02-10	PRJNA171056	SAMN01902536	SRR685506
GAFZ01	Anolis carolinensis	GAFZ.gz	GAFZ01000001-GAFZ01271597	271597	236376216	TSA	2013-02-04	2013-03-15	PRJNA170187		SRR391654
GAGA01	Anolis carolinensis	GAGA.gz	GAGA01000001-GAGA01735899	735899	296109478	TSA	2013-02-04	2013-03-16	PRJNA170187		SRR389086
GAGT01	Anguilla japonica	GAGT.gz	GAGT01000001-GAGT01018437	18437	13279461	TSA	2013-03-13	2013-03-27	PRJNA191923		SRR768658
GAGX01	Ameiurus nebulosus	GAGX.gz	GAGX01000001-GAGX01340942	340942	102223762	TSA	2013-03-15	2013-05-23	PRJNA167114	SAMN01774130	SRR516964
GAGZ01	Acanthophis wellsi	GAGZ.gz	GAGZ01000001-GAGZ01000032	32	12480	TSA	2013-03-09	2013-04-08	PRJNA189680	SAMN01922383	SRR768900
GAHA01	Brachyurophis roperi	GAHA.gz	GAHA01000001-GAHA01000031	31	12492	TSA	2013-03-09	2013-04-08	PRJNA189681	SAMN01924509	SRR768902
GAHB01	Cacophis squamulosus	GAHB.gz	GAHB01000001-GAHB01000033	33	10448	TSA	2013-03-09	2013-04-08	PRJNA189682	SAMN01922384	SRR768909
GAHC01	Denisonia devisi	GAHC.gz	GAHC01000001-GAHC01000021	21	12198	TSA	2013-03-09	2013-04-08	PRJNA189683	SAMN01922385	SRR768910
GAHD01	Echiopsis curta	GAHD.gz	GAHD01000001-GAHD01000032	32	15582	TSA	2013-03-09	2013-04-08	PRJNA189684	SAMN01922386	SRR768911
GAHE01	Furina ornata	GAHE.gz	GAHE01000001-GAHE01000038	38	12453	TSA	2013-03-09	2013-04-08	PRJNA189685	SAMN01922387	SRR768912
GAHF01	Hemiaspis signata	GAHF.gz	GAHF01000001-GAHF01000041	41	16229	TSA	2013-03-09	2013-04-08	PRJNA189686	SAMN01922388	SRR768913
GAHG01	Hoplocephalus bungaroides	GAHG.gz	GAHG01000001-GAHG01000046	46	27406	TSA	2013-03-09	2013-04-08	PRJNA189687	SAMN01922389	SRR768914
GAHH01	Pseudonaja modesta	GAHH.gz	GAHH01000001-GAHH01000073	73	24905	TSA	2013-03-09	2013-04-08	PRJNA189688	SAMN01922390	SRR768915
GAHI01	Suta fasciata	GAHI.gz	GAHI01000001-GAHI01000030	30	15537	TSA	2013-03-09	2013-04-08	PRJNA189689	SAMN01922391	SRR768916
GAHJ01	Vermicella annulata	GAHJ.gz	GAHJ01000001-GAHJ01000024	24	8061	TSA	2013-03-09	2013-04-08	PRJNA189690	SAMN01924508	SRR768917
GAHL01	Sinocyclocheilus anophthalmus	GAHL.gz	GAHL01000001-GAHL01152464	152464	80127406	TSA	2013-04-02	2013-05-03	PRJNA194460	SAMN01992470	SRR788095
GAHO01	Sinocyclocheilus angustiporus	GAHO.gz	GAHO01000001-GAHO01156118	156118	82819966	TSA	2013-04-02	2013-05-03	PRJNA194461	SAMN01992471	SRR788094
GAIB01	Nothobranchius furzeri	GAIB.gz	GAIB01000001-GAIB01210031	210031	244634452	TSA	2013-04-07	2013-04-30	PRJNA85613		SRR411107
GAID01	Oreochromis niloticus	GAID.gz	GAID01000001-GAID01079198	79198	47794210	TSA	2013-04-22	2013-10-31	PRJNA193568	SAMN01985096	SRR797490
GAJJ01	Anoplopoma fimbria	GAJJ.gz	GAJJ01000001-GAJJ01047327	47327	68753442	TSA	2013-05-16	2013-06-17	PRJNA71237	SAMN02144214	SRR851004
GAJK01	Tripterygion delaisi	GAJK.gz	GAJK01000001-GAJK01327329	327329	151890247	TSA	2013-05-16	2014-01-08	PRJNA186408		SRR768801
GAJO01	Fundulus heteroclitus	GAJO.gz	GAJO01000001-GAJO01011873	11873	11287709	TSA	2013-05-21	2014-10-28	PRJNA201069	SAMN02116571	SRR857256
GAKO01	Platichthys stellatus	GAKO.gz	GAKO01000001-GAKO01042652	42652	33383453	TSA	2013-06-08	2015-10-05	PRJNA202961	SAMN02191695	SRR891351
GAKQ01	Crotalus oreganus helleri	GAKQ.gz	GAKQ01000001-GAKQ01000026	26	14892	TSA	2013-06-09	2013-07-09	PRJNA206010	SAMN02183578	SRR871501
GAKR01	Crotalus oreganus helleri	GAKR.gz	GAKR01000001-GAKR01000018	18	11118	TSA	2013-06-03	2013-07-09	PRJNA206011	SAMN02183579	SRR871502
GAKS01	Crotalus oreganus helleri	GAKS.gz	GAKS01000001-GAKS01000031	31	20496	TSA	2013-06-03	2013-07-09	PRJNA206012	SAMN02183580	SRR871504
GALC01	Crotalus oreganus helleri	GALC.gz	GALC01000001-GALC01000026	26	15978	TSA	2013-06-03	2013-07-09	PRJNA206013	SAMN02183581	SRR871503
GAME01	Atractaspis aterrima	GAME.gz	GAME01000001-GAME01052124	52124	21951369	TSA	2013-07-16	2014-08-19	PRJNA210890	SAMN02230181	SRR931902
GAMF01	Atractaspis aterrima	GAMF.gz	GAMF01000001-GAMF01064811	64811	34633253	TSA	2013-07-19	2014-08-19	PRJNA210890	SAMN02230181	SRR931902
GAML01	Lates calcarifer	GAML.gz	GAML01000001-GAML01038065	38065	11645679	TSA	2013-08-06	2014-03-06	PRJNA213053	SAMN02263854	SRR944005
GAMO01	Porichthys notatus	GAMO.gz	GAMO01000001-GAMO01069776	69776	27265677	TSA	2013-08-06	2016-06-27	PRJNA200442	SAMN02194082	SRR899765
GAMU01	Lates calcarifer	GAMU.gz	GAMU01000001-GAMU01121575	121575	58829678	TSA	2013-08-13	2014-03-06	PRJNA213053	SAMN02263854	SRR944005
GANJ01	Mauremys reevesii	GANJ.gz	GANJ01000001-GANJ01004552	4552	6602868	TSA	2013-08-24	2013-12-05	PRJNA215966	SAMN02324442	SRR955754
GAOY01	Oncorhynchus mykiss	GAOY.gz	GAOY01000001-GAOY01078572	78572	46823506	TSA	2013-09-25	2013-11-25	PRJNA217905	SAMN01909321	SRR961872
GAPK01	Platichthys stellatus	GAPK.gz	GAPK01000001-GAPK01030630	30630	82612040	TSA	2013-11-04	2016-11-01	PRJNA223340	SAMN02388250	SRR1023744
GAPS01	Latimeria menadoensis	GAPS.gz	GAPS01000001-GAPS01066138	66138	71392482	TSA	2013-11-13	2013-11-25	PRJNA175365	SAMN01166071	SRR576100
GAQK01	Hynobius chinensis	GAQK.gz	GAQK01000001-GAQK01146142	146142	85142357	TSA	2013-12-05	2014-01-03	PRJNA229834	SAMN02429346	SRR1042328
GAQL01	Lates calcarifer	GAQL.gz	GAQL01000001-GAQL01363785	363785	304804177	TSA	2013-12-04	2014-08-20	PRJNA227480	SAMN02401948	SRR1032078
GAQS01	Morone americana	GAQS.gz	GAQS01000001-GAQS01001299	1299	348782	TSA	2013-10-22	2014-01-03	PRJNA225018	SAMN02385171	SRR1049420
GARA01	Miichthys miiuy	GARA.gz	GARA01000001-GARA01059165	59165	37766348	TSA	2013-12-27	2014-02-03	PRJNA232553	SAMN02486174	SRR1060332
GATF01	Esox lucius	GATF.gz	GATF01000001-GATF01038696	38696	71535989	TSA	2013-12-18	2014-03-28	PRJNA221548	SAMN02724934	SRR1228710
GAWO01	Kaupichthys hyoproroides	GAWO.gz	GAWO01000001-GAWO01074448	74448	37356156	TSA	2014-02-24	2015-11-03	PRJNA223153	SAMN02378295	SRR1015604
GAZC01	Neolamprologus brichardi	GAZC.gz	GAZC01000001-GAZC01011562	11562	3808958	TSA	2013-08-01	2014-03-13	PRJNA77747	SAMN00761006	SRR385867
GAZI01	Neolamprologus brichardi	GAZI.gz	GAZI01000001-GAZI01015131	15131	5353270	TSA	2013-08-01	2014-03-13	PRJNA77747	SAMN00761001	SRR385875
GAZJ01	Neolamprologus brichardi	GAZJ.gz	GAZJ01000001-GAZJ01034107	34107	19156322	TSA	2013-08-01	2014-03-13	PRJNA77747	SAMN00761005	SRR385868
GAZK01	Neolamprologus brichardi	GAZK.gz	GAZK01000001-GAZK01050657	50657	20166708	TSA	2013-12-13	2014-03-13	PRJNA77747	SAMN00761004	SRR385872
GAZY01	Morone chrysops	GAZY.gz	GAZY01000001-GAZY01183659	183659	252251665	TSA	2014-03-18	2014-06-06	PRJNA241135	SAMN02687581	SRR1187194
GBAA01	Morone saxatilis	GBAA.gz	GBAA01000001-GBAA01201438	201438	255113553	TSA	2014-03-19	2014-04-02	PRJNA241128	SAMN02687580	SRR1187193
GBAE01	Gambusia affinis	GBAE.gz	GBAE01000001-GBAE01000078	78	74120	TSA	2014-03-24	2015-03-10	PRJNA230279	SAMN02398677	SRR1026862
GBAF01	Neolamprologus brichardi	GBAF.gz	GBAF01000001-GBAF01060543	60543	28338425	TSA	2013-08-01	2014-03-27	PRJNA77747	SAMN00761002	SRR385865
GBAG01	Neolamprologus brichardi	GBAG.gz	GBAG01000001-GBAG01053759	53759	29489685	TSA	2013-08-01	2014-03-27	PRJNA77747	SAMN00761000	SRR385870
GBAM01	Kaupichthys hyoproroides	GBAM.gz	GBAM01000001-GBAM01059169	59169	31501351	TSA	2014-03-25	2015-05-04	PRJNA192511	SAMN01939348	SRR798112
GBAN01	Maylandia zebra	GBAN.gz	GBAN01000001-GBAN01060323	60323	68387423	TSA	2013-08-01	2014-03-27	PRJNA77743	SAMN00760996	SRR385845
GBAO01	Oreochromis niloticus	GBAO.gz	GBAO01000001-GBAO01081388	81388	82982590	TSA	2013-08-01	2014-03-27	PRJNA78915	SAMN00767858	SRR391687
GBAP01	Maylandia zebra	GBAP.gz	GBAP01000001-GBAP01082770	82770	83758187	TSA	2013-08-01	2014-03-27	PRJNA77743	SAMN00760990	SRR385832
GBAR01	Oreochromis niloticus	GBAR.gz	GBAR01000001-GBAR01109068	109068	117665969	TSA	2013-08-01	2014-03-29	PRJNA78915	SAMN00767854	SRR391681
GBAT01	Ictalurus punctatus	GBAT.gz	GBAT01000001-GBAT01000001	1	1804	TSA	2014-03-25	2014-04-03	PRJNA184724	SAMN01860354	SRR641290
GBAW01	Haplochromis burtoni	GBAW.gz	GBAW01000001-GBAW01142299	142299	159293097	TSA	2013-08-01	2014-03-28	PRJNA78185	SAMN00761599	SRR387468
GBAY01	Oreochromis niloticus	GBAY.gz	GBAY01000001-GBAY01153665	153665	179130504	TSA	2013-08-01	2014-03-28	PRJNA78915	SAMN00767853	SRR391680
GBAZ01	Oreochromis niloticus	GBAZ.gz	GBAZ01000001-GBAZ01164571	164571	179607700	TSA	2013-08-01	2014-03-31	PRJNA78915	SAMN00767860	SRR391690
GBBF01	Haplochromis burtoni	GBBF.gz	GBBF01000001-GBBF01145732	145732	159943334	TSA	2013-08-01	2014-04-01	PRJNA78185	SAMN00761597	SRR387463
GBBJ01	Haplochromis burtoni	GBBJ.gz	GBBJ01000001-GBBJ01089229	89229	105079358	TSA	2013-08-01	2014-04-02	PRJNA78185	SAMN00765505	SRR442681
GBBS01	Anolis carolinensis	GBBS.gz	GBBS01000001-GBBS01088785	88785	79906341	TSA	2013-08-01	2014-04-04	PRJNA78917	SAMN00767850	SRR391651
GBBT01	Maylandia zebra	GBBT.gz	GBBT01000001-GBBT01104699	104699	162982475	TSA	2013-08-01	2014-04-04	PRJNA77743	SAMN00760998	SRR385849
GBBU01	Oreochromis niloticus	GBBU.gz	GBBU01000001-GBBU01118468	118468	174281226	TSA	2013-08-01	2014-04-04	PRJNA78915	SAMN00767857	SRR391685
GBBX01	Oreochromis niloticus	GBBX.gz	GBBX01000001-GBBX01105278	105278	88944665	TSA	2013-08-01	2014-04-04	PRJNA78915	SAMN00767863	SRR391705
GBCO01	Neolamprologus brichardi	GBCO.gz	GBCO01000001-GBCO01201738	201738	150787756	TSA	2013-08-01	2014-04-11	PRJNA77747	SAMN00761007	SRR385866
GBCP01	Oreochromis niloticus	GBCP.gz	GBCP01000001-GBCP01151652	151652	193314530	TSA	2013-08-01	2014-04-12	PRJNA78915	SAMN00767861	SRR391697
GBDB01	Oreochromis niloticus	GBDB.gz	GBDB01000001-GBDB01075891	75891	72027809	TSA	2013-08-01	2014-04-18	PRJNA78915	SAMN00767859	SRR391688
GBDC01	Oreochromis niloticus	GBDC.gz	GBDC01000001-GBDC01150724	150724	186596607	TSA	2013-08-01	2014-04-18	PRJNA78915	SAMN00767856	SRR391683
GBDD01	Anolis carolinensis	GBDD.gz	GBDD01000001-GBDD01074863	74863	72401486	TSA	2013-08-01	2014-04-18	PRJNA78917	SAMN00767849	SRR391650
GBDE01	Anolis carolinensis	GBDE.gz	GBDE01000001-GBDE01271825	271825	236484934	TSA	2013-08-01	2014-04-21	PRJNA78917	SAMN00767851	SRR391654
GBDG01	Maylandia zebra	GBDG.gz	GBDG01000001-GBDG01090837	90837	94306907	TSA	2013-08-01	2014-04-18	PRJNA77743	SAMN00760994	SRR385837
GBDH01	Haplochromis burtoni	GBDH.gz	GBDH01000001-GBDH01170926	170926	218705532	TSA	2013-08-01	2014-04-18	PRJNA78185	SAMN00761598	SRR387465
GBDL01	Haplochromis burtoni	GBDL.gz	GBDL01000001-GBDL01149621	149621	164227210	TSA	2013-08-01	2014-04-22	PRJNA78185	SAMN00761594	SRR387454
GBDT01	Anolis carolinensis	GBDT.gz	GBDT01000001-GBDT01081503	81503	102610091	TSA	2013-08-01	2014-04-24	PRJNA78917	SAMN00765497	SRR442638
GBDU01	Anolis carolinensis	GBDU.gz	GBDU01000001-GBDU01080219	80219	102656018	TSA	2013-08-01	2014-04-24	PRJNA78917	SAMN00765499	SRR442641
GBDV01	Anolis carolinensis	GBDV.gz	GBDV01000001-GBDV01203361	203361	235722963	TSA	2013-08-01	2014-04-24	PRJNA78917	SAMN00765500	SRR442639
GBDW01	Anolis carolinensis	GBDW.gz	GBDW01000001-GBDW01154135	154135	149221613	TSA	2013-08-01	2014-04-25	PRJNA78917	SAMN00765498	SRR442643
GBEL01	Ichthyomyzon fossor	GBEL.gz	GBEL01000001-GBEL01000003	3	7683	TSA	2014-07-09	2014-09-18	PRJNA243927	SAMN02715807	SRR1267122
GBEM01	Ichthyomyzon castaneus	GBEM.gz	GBEM01000001-GBEM01000003	3	2587	TSA	2014-07-16	2014-09-18	PRJNA243925	SAMN02715808	SRR1266878
GBET01	Pelophylax nigromaculatus	GBET.gz	GBET01000001-GBET01000021	21	16791	TSA	2014-05-07	2014-06-16	PRJNA242590	SAMN02699083	SRR1269553
GBEW01	Micrurus fulvius	GBEW.gz	GBEW01000001-GBEW01001377	1377	1803265	TSA	2014-05-09	2015-05-07	PRJNA88989	SAMN01830718	SRR630454
GBEX01	Crotalus adamanteus	GBEX.gz	GBEX01000001-GBEX01004195	4195	9371420	TSA	2014-05-09	2015-05-07	PRJNA88989	SAMN00809015	SRR441163
GBFM01	Micropterus floridanus	GBFM.gz	GBFM01000001-GBFM01164417	164417	163252690	TSA	2014-05-22	2014-12-12	PRJNA248150	SAMN02787188	SRR1292394
GBFO01	Micropterus salmoides	GBFO.gz	GBFO01000001-GBFO01121819	121819	124295732	TSA	2014-05-23	2014-12-11	PRJNA248433	SAMN02798507	SRR1297206
GBFQ01	Oryzias melastigma	GBFQ.gz	GBFQ01000001-GBFQ01051515	51515	39993655	TSA	2014-05-26	2015-03-12	PRJNA246584	SAMN02768383	SRR1281994
GBFR01	Oryzias melastigma	GBFR.gz	GBFR01000001-GBFR01054342	54342	51171978	TSA	2014-05-26	2015-03-12	PRJNA246584	SAMN02768384	SRR1281997
GBFS01	Oryzias melastigma	GBFS.gz	GBFS01000001-GBFS01066755	66755	69457421	TSA	2014-05-26	2015-03-12	PRJNA246584	SAMN02768383	SRR1281994
GBFT01	Oryzias melastigma	GBFT.gz	GBFT01000001-GBFT01089361	89361	105465023	TSA	2014-05-26	2015-03-12	PRJNA246584	SAMN02768386	SRR1281996
GBFU01	Oryzias melastigma	GBFU.gz	GBFU01000001-GBFU01113037	113037	147414908	TSA	2014-05-26	2015-03-12	PRJNA246584	SAMN02768382	SRR1281993
GBFV01	Oryzias melastigma	GBFV.gz	GBFV01000001-GBFV01069934	69934	83016993	TSA	2014-05-26	2015-03-12	PRJNA246584	SAMN02768385	SRR1281995
GBFW01	Oryzias melastigma	GBFW.gz	GBFW01000001-GBFW01191827	191827	233573349	TSA	2014-05-26	2015-03-12	PRJNA246584	SAMN02768381	SRR1281992
GBFX01	Oryzias melastigma	GBFX.gz	GBFX01000001-GBFX01238084	238084	310261690	TSA	2014-05-26	2015-03-12	PRJNA246584	SAMN02768381	SRR1281992
GBFY01	Oryzias melastigma	GBFY.gz	GBFY01000001-GBFY01132231	132231	165350348	TSA	2014-05-26	2015-03-12	PRJNA246584	SAMN02768381	SRR1281992
GBGA01	Micropterus salmoides salmoides	GBGA.gz	GBGA01000001-GBGA01223958	223958	205634360	TSA	2014-05-27	2014-12-11	PRJNA248127	SAMN02786862	SRR1292395
GBGE01	Oryzias melastigma	GBGE.gz	GBGE01000001-GBGE01237625	237625	258716894	TSA	2014-05-28	2015-03-12	PRJNA246584	SAMN02768381	SRR1281992
GBHA01	Pampus argenteus	GBHA.gz	GBHA01000001-GBHA01030339	30339	50527648	TSA	2014-06-23	2017-01-04	PRJNA231118	SAMN02440169	SRR1424580
GBHC01	Salmo salar	GBHC.gz	GBHC01000001-GBHC01044830	44830	46151030	TSA	2014-06-22	2014-07-22	PRJNA253115	SAMN02867526	SRR1435329
GBHD01	Salmo salar	GBHD.gz	GBHD01000001-GBHD01023554	23554	18951801	TSA	2014-06-25	2014-07-22	PRJNA253115	SAMN02867527	SRR1435329
GBHE01	Salmo salar	GBHE.gz	GBHE01000001-GBHE01022954	22954	24761960	TSA	2014-06-22	2014-07-22	PRJNA253115	SAMN02867526	SRR1435393
GBHF01	Salmo salar	GBHF.gz	GBHF01000001-GBHF01015410	15410	10644862	TSA	2014-06-22	2014-07-22	PRJNA253115	SAMN02867528	SRR1435483
GBHU01	Echis coloratus	GBHU.gz	GBHU01000001-GBHU01000005	5	13613	TSA	2014-07-17	2014-08-01	PRJNA255316	SAMN02780842	ERR216301
GBHV01	Eublepharis macularius	GBHV.gz	GBHV01000001-GBHV01000005	5	12339	TSA	2014-07-17	2014-08-01	PRJNA255316	SAMEA1689199	ERR216304
GBHW01	Opheodrys aestivus	GBHW.gz	GBHW01000001-GBHW01000004	4	9511	TSA	2014-07-17	2014-08-01	PRJNA255316	SAMEA1689203	ERR216303
GBHX01	Pantherophis guttatus	GBHX.gz	GBHX01000001-GBHX01000003	3	8076	TSA	2014-07-17	2014-08-01	PRJNA255316	SAMEA1689204	ERR216298
GBHY01	Python regius	GBHY.gz	GBHY01000001-GBHY01000004	4	8210	TSA	2014-07-17	2014-08-01	PRJNA255316	SAMEA1689202	ERR216299
GBHZ01	Eublepharis macularius	GBHZ.gz	GBHZ01000001-GBHZ01000042	42	86033	TSA	2014-07-17	2014-10-21	PRJEB2884	SAMEA1689199	ERR216304
GBIA01	Opheodrys aestivus	GBIA.gz	GBIA01000001-GBIA01000050	50	89047	TSA	2014-07-17	2014-10-21	PRJEB2884	SAMEA1689203	ERR216303
GBIB01	Pantherophis guttatus	GBIB.gz	GBIB01000001-GBIB01000059	59	96849	TSA	2014-07-17	2014-10-21	PRJEB2884	SAMEA1689204	ERR216298
GBIC01	Python regius	GBIC.gz	GBIC01000001-GBIC01000044	44	87901	TSA	2014-07-17	2014-10-21	PRJEB2884	SAMEA1689202	ERR216299
GBIF01	Larimichthys crocea	GBIF.gz	GBIF01000001-GBIF01088094	88094	86953831	TSA	2014-07-22	2019-06-07	PRJNA254539	SAMN02904733	SRR1509885
GBKA01	Ctenopharyngodon idella	GBKA.gz	GBKA01000001-GBKA01027581	27581	48281634	TSA	2014-08-13	2015-06-11	PRJNA234067	SAMN02580751	SRR1124206
GBKC01	Crotalus horridus	GBKC.gz	GBKC01000001-GBKC01002463	2463	5992988	TSA	2014-08-22	2015-01-06	PRJNA88989	SAMN01179614	SRR575168
GBKD01	Crotalus horridus	GBKD.gz	GBKD01000001-GBKD01001548	1548	3018499	TSA	2014-08-22	2015-01-06	PRJNA88989	SAMN02998121	SRR1554232
GBRB01	Salmo salar	GBRB.gz	GBRB01000001-GBRB01074602	74602	115003542	TSA	2014-09-12	2014-10-01	PRJNA260929	SAMN02864008	SRR1422856
GBSH01	Boiga irregularis	GBSH.gz	GBSH01000001-GBSH01003206	3206	5805903	TSA	2014-07-11	2015-02-04	PRJNA88989	SAMN02910087	SRR1292619
GBSI01	Hypsiglena sp. JMG-2014	GBSI.gz	GBSI01000001-GBSI01001445	1445	2223608	TSA	2014-09-25	2014-10-24	PRJNA88989	SAMN02910088	SRR1292619
GBTD01	Oncorhynchus mykiss	GBTD.gz	GBTD01000001-GBTD01305484	305484	318263647	TSA	2014-10-17	2014-11-07	PRJNA248395	SAMN02798093	SRR1296551
GBUG01	Echis coloratus	GBUG.gz	GBUG01000001-GBUG01000082	82	108485	TSA	2014-10-21	2014-12-01	PRJEB2884	SAMEA1689200	ERR216301
GBXM01	Anguilla anguilla	GBXM.gz	GBXM01000001-GBXM01109227	109227	45243293	TSA	2014-11-21	2015-04-01	PRJNA207022	SAMN02202272	SRR931777
GBXS01	Trematomus bernacchii	GBXS.gz	GBXS01000001-GBXS01096472	96472	116766221	TSA	2014-11-26	2014-12-17	PRJNA263718	SAMN03105957	SRR1611142
GBYQ01	Porichthys notatus	GBYQ.gz	GBYQ01000001-GBYQ01083902	83902	143827415	TSA	2014-12-11	2015-12-07	PRJNA269550	SAMN03254422	SRR1695938
GBYX01	Poeciliopsis prolifica	GBYX.gz	GBYX01000001-GBYX01478065	478065	331401058	TSA	2014-12-15	2015-12-02	PRJNA266248	SAMN03160514	SRR1639275
GBZM01	Carassius auratus	GBZM.gz	GBZM01000001-GBZM01010752	10752	14233010	TSA	2014-12-25	2015-01-23	PRJNA243312	SAMN02726260
GBZV01	Lateolabrax maculatus	GBZV.gz	GBZV01000001-GBZV01053999	53999	63365092	TSA	2015-01-13	2015-01-28	PRJNA271231	SAMN03276538	SRR000000
GCES01	Fundulus heteroclitus	GCES.gz	GCES01000001-GCES01167528	165138	311355780	TSA	2015-01-18	2016-03-31	PRJNA269174	SAMN02116571	SRR1692373
GCNQ01	Epinephelus fuscoguttatus	GCNQ.gz	GCNQ01000001-GCNQ01040525	40525	94582264	TSA	2015-03-10	2017-04-12	PRJNA273433	SAMN03292204	SRR1706639
GCNT01	Acanthogobius hasta	GCNT.gz	GCNT01000001-GCNT01059937	59937	48964884	TSA	2015-03-21	2016-01-08	PRJNA275179	SAMN03339821	SRR1797677
GCVQ01	Pimephales promelas	GCVQ.gz	GCVQ01000001-GCVQ01073377	73377	111917082	TSA	2015-04-14	2015-05-05	PRJNA260923	SAMN03024265	SRR1582202
GDAD01	Pseudonaja textilis	GDAD.gz	GDAD01000001-GDAD01001498	1498	1282907	TSA	2015-05-11	2015-06-19	PRJNA274608	SAMN03329627	SRR1791676
GDAY02	Agkistrodon contortrix contortrix	GDAY.gz	GDAY02000001-GDAY02003019	3019	6129050	TSA	2015-05-21	2017-04-17	PRJNA88989	SAMN03658795	SRR2032114
GDAZ01	Agkistrodon piscivorus	GDAZ.gz	GDAZ01000001-GDAZ01000157	157	231920	TSA	2015-05-21	2016-06-30	PRJNA88989	SAMN03658796	SRR2032118
GDBA01	Boiga irregularis	GDBA.gz	GDBA01000001-GDBA01000108	108	127179	TSA	2015-05-21	2016-06-30	PRJNA88989	SAMN02910087	SRR1292619
GDBB01	Crotalus adamanteus	GDBB.gz	GDBB01000001-GDBB01000076	76	122480	TSA	2015-05-21	2016-06-30	PRJNA88989	SAMN00809015	SRR441163
GDBC01	Crotalus horridus	GDBC.gz	GDBC01000001-GDBC01000067	67	105612	TSA	2015-05-21	2016-06-30	PRJNA88989	SAMN01179614	SRR575168
GDBD01	Crotalus horridus	GDBD.gz	GDBD01000001-GDBD01000094	94	144502	TSA	2015-05-21	2016-06-30	PRJNA88989	SAMN02998121	SRR1554232
GDBE01	Hypsiglena sp. JMG-2014	GDBE.gz	GDBE01000001-GDBE01000079	79	129529	TSA	2015-05-21	2016-06-30	PRJNA88989	SAMN02910088	SRR1292619
GDBF01	Micrurus fulvius	GDBF.gz	GDBF01000001-GDBF01000109	109	97153	TSA	2015-05-21	2016-06-30	PRJNA88989	SAMN01830718	SRR630454
GDBH01	Micrurus tener	GDBH.gz	GDBH01000001-GDBH01000147	147	118945	TSA	2015-05-21	2016-06-30	PRJNA88989	SAMN03658783	SRR2028245
GDBI01	Sistrurus catenatus tergeminus	GDBI.gz	GDBI01000001-GDBI01000134	134	211902	TSA	2015-05-21	2016-06-30	PRJNA88989	SAMN03658792	SRR2029826
GDBJ01	Sistrurus miliarius barbouri	GDBJ.gz	GDBJ01000001-GDBJ01000122	122	206754	TSA	2015-05-21	2016-06-30	PRJNA88989	SAMN03658793	SRR2031930
GDCV01	Amphiprion bicinctus	GDCV.gz	GDCV01000001-GDCV01516538	516538	406805749	TSA	2015-06-02	2016-06-07	PRJNA261388	SAMN03073501	SRR1578257
GDDL01	Sebastes caurinus	GDDL.gz	GDDL01000001-GDDL01090708	90708	121908958	TSA	2015-06-07	2015-09-01	PRJNA285696	SAMN03757544	SRR2048500
GDDO01	Lithobates catesbeianus	GDDO.gz	GDDO01000001-GDDO01349252	349252	425703354	TSA	2015-06-08	2017-01-04	PRJNA271360	SAMN03274104	SRR811595
GDFR01	Austrofundulus limnaeus	GDFR.gz	GDFR01000001-GDFR01086445	86445	39771959	TSA	2015-06-15	2015-07-27	PRJNA272154	SAMN03610100	SRR2032253
GDGO01	Austrofundulus limnaeus	GDGO.gz	GDGO01000001-GDGO01062548	62548	26302251	TSA	2015-06-23	2015-07-27	PRJNA272154	SAMN03610106	SRR2032220
GDGP01	Oryzias melastigma	GDGP.gz	GDGP01000001-GDGP01056857	56857	72630928	TSA	2015-06-25	2015-07-10	PRJNA268138	SAMN03203472	SRR1658869
GDGQ01	Austrofundulus limnaeus	GDGQ.gz	GDGQ01000001-GDGQ01118285	118285	65066721	TSA	2015-06-24	2015-07-27	PRJNA272154	SAMN03610103	SRR2032211
GDGR01	Austrofundulus limnaeus	GDGR.gz	GDGR01000001-GDGR01078214	78214	34691772	TSA	2015-06-24	2015-07-27	PRJNA272154	SAMN03610109	SRR2032237
GDGS01	Austrofundulus limnaeus	GDGS.gz	GDGS01000001-GDGS01081601	81601	37274038	TSA	2015-06-24	2015-07-27	PRJNA272154	SAMN03610112	SRR2032223
GDGT01	Austrofundulus limnaeus	GDGT.gz	GDGT01000001-GDGT01109660	109660	58926202	TSA	2015-06-24	2015-07-27	PRJNA272154	SAMN03610121	SRR2032244
GDGV01	Austrofundulus limnaeus	GDGV.gz	GDGV01000001-GDGV01144887	144887	90988168	TSA	2015-06-24	2015-07-27	PRJNA272154	SAMN03610115	SRR2032226
GDGW01	Austrofundulus limnaeus	GDGW.gz	GDGW01000001-GDGW01160545	160545	97832257	TSA	2015-06-24	2015-07-27	PRJNA272154	SAMN03610118	SRR2032241
GDGX01	Austrofundulus limnaeus	GDGX.gz	GDGX01000001-GDGX01094794	94794	44807140	TSA	2015-06-24	2015-07-27	PRJNA272154	SAMN03610127	SRR2032230
GDGY01	Austrofundulus limnaeus	GDGY.gz	GDGY01000001-GDGY01222729	222729	124004076	TSA	2015-06-24	2015-07-27	PRJNA272154	SAMN03610130	SRR2032247
GDGZ01	Austrofundulus limnaeus	GDGZ.gz	GDGZ01000001-GDGZ01109164	109164	55472327	TSA	2015-06-24	2015-07-27	PRJNA272154	SAMN03610133	SRR2032233
GDHA01	Austrofundulus limnaeus	GDHA.gz	GDHA01000001-GDHA01141611	141611	78303739	TSA	2015-06-24	2015-07-27	PRJNA272154	SAMN03610124	SRR2032227
GDHG01	Austrofundulus limnaeus	GDHG.gz	GDHG01000001-GDHG01089439	89439	61298200	TSA	2015-07-01	2015-07-27	PRJNA272154	SAMN03610093	SRR2032206
GDHH01	Austrofundulus limnaeus	GDHH.gz	GDHH01000001-GDHH01179347	179347	109500400	TSA	2015-07-01	2015-07-27	PRJNA272154	SAMN03610136	SRR2032236
GDHI01	Austrofundulus limnaeus	GDHI.gz	GDHI01000001-GDHI01184089	184089	112382049	TSA	2015-07-01	2015-07-27	PRJNA272154	SAMN03610139	SRR2032251
GDHP01	Austrofundulus limnaeus	GDHP.gz	GDHP01000001-GDHP01121079	121079	85328812	TSA	2015-07-01	2015-07-27	PRJNA272154	SAMN03610086	SRR2032203
GDHS01	Austrofundulus limnaeus	GDHS.gz	GDHS01000001-GDHS01390064	390064	240010226	TSA	2015-07-10	2015-07-28	PRJNA272154	SAMN03610148	SRR2032174
GDHT01	Austrofundulus limnaeus	GDHT.gz	GDHT01000001-GDHT01358662	358662	238084955	TSA	2015-07-13	2015-07-27	PRJNA272154	SAMN03610160	SRR2032184
GDHU01	Austrofundulus limnaeus	GDHU.gz	GDHU01000001-GDHU01416435	416435	274579160	TSA	2015-07-10	2015-07-27	PRJNA272154	SAMN03610154	SRR2032177
GDHV01	Austrofundulus limnaeus	GDHV.gz	GDHV01000001-GDHV01277267	277267	182661632	TSA	2015-07-13	2015-07-27	PRJNA272154	SAMN03610176	SRR2032267
GDHW01	Austrofundulus limnaeus	GDHW.gz	GDHW01000001-GDHW01277209	277209	189277468	TSA	2015-07-13	2015-07-27	PRJNA272154	SAMN03610192	SRR2032259
GDHX01	Austrofundulus limnaeus	GDHX.gz	GDHX01000001-GDHX01322053	322053	211462920	TSA	2015-07-13	2015-07-27	PRJNA272154	SAMN03610196	SRR2032261
GDHY01	Austrofundulus limnaeus	GDHY.gz	GDHY01000001-GDHY01244353	244353	177179069	TSA	2015-07-13	2015-07-27	PRJNA272154	SAMN03610180	SRR2032271
GDHZ01	Austrofundulus limnaeus	GDHZ.gz	GDHZ01000001-GDHZ01253105	253105	165715932	TSA	2015-07-13	2015-07-27	PRJNA272154	SAMN03610166	SRR2032190
GDIB01	Austrofundulus limnaeus	GDIB.gz	GDIB01000001-GDIB01275849	275849	193582810	TSA	2015-07-14	2015-07-27	PRJNA272154	SAMN03610142	SRR2032173
GDIH01	Austrofundulus limnaeus	GDIH.gz	GDIH01000001-GDIH01214492	214492	155599737	TSA	2015-07-14	2015-07-27	PRJNA272154	SAMN03610172	SRR2032263
GDII01	Austrofundulus limnaeus	GDII.gz	GDII01000001-GDII01425881	425881	288932676	TSA	2015-07-16	2015-07-27	PRJNA272154	SAMN03610184	SRR2032275
GDIU01	Austrofundulus limnaeus	GDIU.gz	GDIU01000001-GDIU01425716	425716	289054001	TSA	2015-07-19	2015-07-27	PRJNA272154	SAMN03610188	SRR2032279
GDKP01	Oncorhynchus mykiss	GDKP.gz	GDKP01000001-GDKP01054759	54759	24380108	TSA	2015-08-07	2015-08-26	PRJNA209213	SAMN03944034	SRR2134873
GDKU01	Thamnophis sirtalis	GDKU.gz	GDKU01000001-GDKU01125940	125940	95293497	TSA	2015-08-20	2015-09-01	PRJNA290790	SAMN03897508	SRR805129
GDKV01	Pseudagkistrodon rudis	GDKV.gz	GDKV01000001-GDKV01056935	56935	33143580	TSA	2015-08-21	2017-01-03	PRJNA291694	SAMN03997505	SRR2170983
GDQG01	Oncorhynchus kisutch	GDQG.gz	GDQG01000001-GDQG01043228	43228	57669906	TSA	2015-09-01	2015-11-30	PRJNA292718	SAMN03983865	SRR2157178
GDQH01	Danio rerio	GDQH.gz	GDQH01000001-GDQH01044764	44764	80920926	TSA	2015-09-02	2015-09-28	PRJNA280983	SAMN03481244	SRR1972985
GDQQ01	Danio rerio	GDQQ.gz	GDQQ01000001-GDQQ01083602	83602	104229358	TSA	2015-09-06	2015-10-13	PRJNA280983	SAMN03481244	SRR1974165
GDQS01	Clarias magur	GDQS.gz	GDQS01000001-GDQS01026998	26998	12869569	TSA	2015-08-28	2018-01-02	PRJNA219514	SAMN03732765	SRR2052655
GDQT01	Clarias magur	GDQT.gz	GDQT01000001-GDQT01047127	47127	22663195	TSA	2015-08-31	2018-01-02	PRJNA219514	SAMN03732766	SRR2057995
GDQU01	Micropterus dolomieu	GDQU.gz	GDQU01000001-GDQU01573805	573805	195703531	TSA	2015-09-09	2015-09-24	PRJNA167115	SAMN00996630	SRR1793937
GDQX01	Chanos chanos	GDQX.gz	GDQX01000001-GDQX01037546	37546	13411012	TSA	2015-09-14	2015-09-21	PRJNA251672	SAMN02838328	SRR2239912
GDRF01	Ophiophagus hannah	GDRF.gz	GDRF01000001-GDRF01029975	29975	18648067	TSA	2015-09-22	2015-10-08	PRJNA276622	SAMN03378984	SRR1821260
GDRL01	Bufotes viridis	GDRL.gz	GDRL01000001-GDRL01080967	80967	38220311	TSA	2015-09-24	2016-06-08	PRJNA292872	SAMN03993917	SRR2163277
GDRO01	Clarias magur	GDRO.gz	GDRO01000001-GDRO01048999	48999	26561746	TSA	2015-09-22	2018-01-02	PRJNA219514	SAMN03732764	SRR2057993
GEAE01	Labeo catla	GEAE.gz	GEAE01000001-GEAE01085663	85663	63520064	TSA	2015-10-28	2016-10-05	PRJNA293510	SAMN04005097	SRR2177558
GEBE01	Rutilus rutilus	GEBE.gz	GEBE01000001-GEBE01199949	199949	135349658	TSA	2015-11-04	2016-11-03	PRJNA295813	SAMN04089927	SRR2420891
GEBK01	Ambystoma mexicanum	GEBK.gz	GEBK01000001-GEBK01005196	5196	3822269	TSA	2015-11-08	2016-03-01	PRJNA291645	SAMN03951109	SRR2140729
GECP01	Crotalus simus	GECP.gz	GECP01000001-GECP01000417	417	484821	TSA	2015-11-24	2016-07-26	PRJNA301100	SAMN04245819	SRR2910472
GECV01	Microhyla fissipes	GECV.gz	GECV01000001-GECV01107731	107731	78549368	TSA	2015-11-24	2016-06-22	PRJNA301791	SAMN04046451	SRR2418554
GECX01	Catostomus commersonii	GECX.gz	GECX01000001-GECX01539050	539050	256916618	TSA	2015-11-25	2015-12-14	PRJNA282680	SAMN03573884	SRR2912516
GEDA01	Coregonus maraena	GEDA.gz	GEDA01000001-GEDA01026824	26824	21399700	TSA	2015-12-02	2016-04-07	PRJNA302355	SAMN04272337	SRR2919234
GEDR01	Bothrops atrox	GEDR.gz	GEDR01000001-GEDR01000152	152	137244	TSA	2015-11-24	2017-01-03	PRJNA279987	SAMN03453198	SRR1953002
GEFC01	Thamnodynastes strigatus	GEFC.gz	GEFC01000001-GEFC01000382	382	189980	TSA	2016-02-10	2016-04-12	PRJNA310659	SAMN04453245
GEFE01	Philodryas olfersii	GEFE.gz	GEFE01000001-GEFE01001167	1167	511399	TSA	2016-02-10	2016-04-05	PRJNA310660	SAMN04453246
GEFK01	Erythrolamprus miliaris	GEFK.gz	GEFK01000001-GEFK01001935	1935	1496682	TSA	2016-02-17	2016-04-05	PRJNA310611	SAMN04450880	SRR3141951
GEFL01	Oxyrhopus guibei	GEFL.gz	GEFL01000001-GEFL01001457	1457	1465808	TSA	2016-02-17	2016-04-05	PRJNA310661	SAMN04450881	SRR3141953
GEGB01	Opsanus beta	GEGB.gz	GEGB01000001-GEGB01016576	16576	14369035	TSA	2016-02-27	2016-09-20	PRJNA313355	SAMN04520029	SRR3192986
GEGC01	Opsanus beta	GEGC.gz	GEGC01000001-GEGC01023287	23287	15687503	TSA	2016-02-28	2016-09-20	PRJNA313355	SAMN04520030	SRR3193033
GEGD01	Opsanus beta	GEGD.gz	GEGD01000001-GEGD01028734	28734	23254283	TSA	2016-02-27	2016-09-20	PRJNA313355	SAMN04520032	SRR3193035
GEGE01	Opsanus beta	GEGE.gz	GEGE01000001-GEGE01030148	30148	25818776	TSA	2016-02-28	2016-09-20	PRJNA313355	SAMN04520031	SRR3193034
GEGF01	Zhangixalus omeimontis	GEGF.gz	GEGF01000001-GEGF01055550	55550	34848020	TSA	2016-02-29	2016-04-14	PRJNA299518	SAMN04209386	SRR2768939
GEGG01	Rhacophorus dennysi	GEGG.gz	GEGG01000001-GEGG01063556	63556	48945481	TSA	2016-02-29	2016-04-14	PRJNA299518	SAMN04209387	SRR2768939
GEGH01	Polypedates megacephalus	GEGH.gz	GEGH01000001-GEGH01069373	69373	48465728	TSA	2016-02-29	2016-04-14	PRJNA299518	SAMN04209388	SRR2768939
GEGI01	Pelophylax nigromaculatus	GEGI.gz	GEGI01000001-GEGI01061656	61656	42541905	TSA	2016-02-29	2016-04-14	PRJNA299518	SAMN04209389	SRR2768939
GEGJ01	Odorrana margaretae	GEGJ.gz	GEGJ01000001-GEGJ01054048	54048	37127773	TSA	2016-02-29	2016-04-14	PRJNA299518	SAMN04209390	SRR2768939
GEGK01	Leptobrachium boringii	GEGK.gz	GEGK01000001-GEGK01049245	49245	41370665	TSA	2016-02-29	2016-04-14	PRJNA299518	SAMN04209391	SRR2768939
GEGL01	Xenophrys sangzhiensis	GEGL.gz	GEGL01000001-GEGL01048756	48756	42304701	TSA	2016-02-29	2016-09-02	PRJNA299518	SAMN04209392	SRR2768939
GEGS01	Schizothorax prenanti	GEGS.gz	GEGS01000001-GEGS01028344	28344	23212059	TSA	2016-03-09	2016-03-14	PRJNA310818	SAMN04455898	SRR3144597
GEGT01	Gymnocypris przewalskii przewalskii	GEGT.gz	GEGT01000001-GEGT01105989	105989	95129825	TSA	2016-03-09	2016-03-14	PRJNA257537	SAMN02980657	SRR1542353
GEGU01	Channa argus	GEGU.gz	GEGU01000001-GEGU01194211	194211	335299593	TSA	2016-03-09	2016-03-23	PRJNA301532	SAMN04251459	SRR2917621
GEGX01	Salmo salar	GEGX.gz	GEGX01000001-GEGX01402519	402519	451176022	TSA	2016-03-09	2016-06-02	PRJNA260929	SAMN02863984	SRR1422872
GEGY01	Salmo salar	GEGY.gz	GEGY01000001-GEGY01196993	196993	207788286	TSA	2016-03-09	2016-06-01	PRJNA260929	SAMN04338468	SRR3002516
GEHJ01	Ictalurus punctatus	GEHJ.gz	GEHJ01000001-GEHJ01379844	379844	372301565	TSA	2016-03-15	2016-04-05	PRJNA312527	SAMN04498729	SRR3195323
GEHL01	Phalotris mertensi	GEHL.gz	GEHL01000001-GEHL01006930	6930	3328018	TSA	2016-03-16	2016-06-16	PRJNA310618	SAMN04450882	SRR3141929
GEHM01	Parvilacerta parva	GEHM.gz	GEHM01000001-GEHM01130848	130848	52384422	TSA	2016-03-17	2020-06-10	PRJNA311504	SAMN04526124	SRR3198184
GEHQ01	Dinarolacerta mosorensis	GEHQ.gz	GEHQ01000001-GEHQ01103081	103081	39043459	TSA	2016-03-18	2020-06-10	PRJNA311504	SAMN04526122	SRR3197697
GEHR01	Phoenicolacerta troodica	GEHR.gz	GEHR01000001-GEHR01090020	90020	35047307	TSA	2016-03-17	2020-06-10	PRJNA311504	SAMN04526123	SRR3197699
GEHS01	Podarcis cretensis	GEHS.gz	GEHS01000001-GEHS01147771	147771	52012966	TSA	2016-03-17	2020-06-10	PRJNA311504	SAMN04482603	SRR3201591
GEHW01	Darevskia unisexualis	GEHW.gz	GEHW01000001-GEHW01581658	581658	187235729	TSA	2016-03-19	2020-06-10	PRJNA311504	SAMN04526121	SRR3197652
GEHX01	Zootoca vivipara	GEHX.gz	GEHX01000001-GEHX01287148	287148	123515416	TSA	2016-03-19	2020-06-10	PRJNA311504	SAMN04526125	SRR3198227
GEHZ01	Lepidosiren paradoxa	GEHZ.gz	GEHZ01000001-GEHZ01122014	122014	108403587	TSA	2016-03-18	2017-04-21	PRJNA301439	SAMN04235701	SRR2895254
GEKT01	Salvelinus alpinus	GEKT.gz	GEKT01000001-GEKT01088482	88482	129292922	TSA	2016-03-28	2016-04-20	PRJNA307980	SAMN04480813	SRR3214137
GEKU01	Channa punctata	GEKU.gz	GEKU01000001-GEKU01075098	75098	199826030	TSA	2016-03-29	2016-06-20	PRJNA304088	SAMN04442254	SRR3184758
GEKY01	Channa punctata	GEKY.gz	GEKY01000001-GEKY01122596	122596	282246237	TSA	2016-03-29	2016-06-20	PRJNA304088	SAMN04442256	SRR3187000
GEKZ01	Channa punctata	GEKZ.gz	GEKZ01000001-GEKZ01077143	77143	231031374	TSA	2016-03-29	2016-06-16	PRJNA304088	SAMN04442257	SRR3187018
GELA01	Ictalurus punctatus	GELA.gz	GELA01000001-GELA01025430	25430	38144895	TSA	2016-06-03	2016-06-10	PRJNA307067	SAMN04372579	SRR3105319
GELZ01	Nematolebias whitei	GELZ.gz	GELZ01000001-GELZ01045285	45285	40535003	TSA	2016-04-22	2017-06-02	PRJNA312394	SAMN04497725	SRR3403067
GEMA01	Channa punctata	GEMA.gz	GEMA01000001-GEMA01077595	77595	237399206	TSA	2016-04-26	2016-05-06	PRJNA304088	SAMN04442255	SRR3186993
GEMF01	Takydromus sexlineatus	GEMF.gz	GEMF01000001-GEMF01022101	22101	29937956	TSA	2016-04-27	2016-05-25	PRJNA310422	SAMN04452394	SRR3139467
GEML01	Channa argus	GEML.gz	GEML01000001-GEML01409118	409118	471714137	TSA	2016-05-02	2016-05-10	PRJNA317410	SAMN04606837	SRR3398889
GENE01	Dryophytes cinereus	GENE.gz	GENE01000001-GENE01089262	89262	162808336	TSA	2016-05-16	2017-06-02	PRJNA320731	SAMN04956551	SRR3498298
GENF01	Kryptolebias marmoratus	GENF.gz	GENF01000001-GENF01035448	35448	41954120	TSA	2016-05-17	2016-06-27	PRJNA321760	SAMN05003764	SRR3526448
GESS01	Tylototriton wenxianensis	GESS.gz	GESS01000001-GESS01085108	85108	82015638	TSA	2016-06-01	2016-07-19	PRJNA323392	SAMN04305442	SRR2985020
GETG01	Larimichthys polyactis	GETG.gz	GETG01000001-GETG01093990	93990	55579512	TSA	2016-06-13	2016-06-14	PRJNA301643	SAMN04338603	SRR3029226
GETR01	Pterygoplichthys anisitsi	GETR.gz	GETR01000001-GETR01066642	66642	57630650	TSA	2016-06-17	2017-05-11	PRJNA324853	SAMN05216828	SRR3664270
GETV01	Xenodon merremii	GETV.gz	GETV01000001-GETV01000320	320	153431	TSA	2016-02-20	2016-07-21	PRJNA310192	SAMN04448167
GETX01	Acipenser sinensis	GETX.gz	GETX01000001-GETX01091687	91687	58856177	TSA	2016-06-23	2016-07-19	PRJNA306188	SAMN04347623	SRR3023129
GETY01	Alosa alosa	GETY.gz	GETY01000001-GETY01053340	53340	143193300	TSA	2016-06-24	2016-07-19	PRJNA256955	SAMN02944850	SRR1532799
GEUB01	Lateolabrax japonicus	GEUB.gz	GEUB01000001-GEUB01031912	31912	54571504	TSA	2016-06-25	2016-07-21	PRJNA294998	SAMN04038599	SRR2295156
GEUG01	Amia calva	GEUG.gz	GEUG01000001-GEUG01035034	35034	97536690	TSA	2016-06-28	2016-07-21	PRJNA255850	SAMN02929399	SRR1524261
GEUL01	Acipenser oxyrinchus	GEUL.gz	GEUL01000001-GEUL01179564	179564	166715666	TSA	2016-07-07	2017-06-02	PRJNA311275	SAMN04481380	SRR3159890
GEUQ01	Ctenopharyngodon idella	GEUQ.gz	GEUQ01000001-GEUQ01066127	66127	71269554	TSA	2016-07-12	2016-07-22	PRJNA325430	SAMN05231905	SRR3714626
GEVC01	Trichomycterus areolatus	GEVC.gz	GEVC01000001-GEVC01064483	64483	96108737	TSA	2016-07-19	2016-08-16	PRJNA326583	SAMN05250367	SRR3714093
GEVF01	Trachinotus blochii	GEVF.gz	GEVF01000001-GEVF01100487	100487	108630724	TSA	2016-07-19	2016-07-27	PRJNA299457	SAMN04208003	SRR2772324
GEVG01	Basilichthys microlepidotus	GEVG.gz	GEVG01000001-GEVG01034321	34321	21027718	TSA	2016-07-20	2016-07-21	PRJNA326687	SAMN05290829	SRR3730243
GEVH01	Salaria pavo	GEVH.gz	GEVH01000001-GEVH01577164	577164	435541390	TSA	2016-07-21	2017-09-01	PRJNA329073	SAMN05390582	SRR3922113
GEVY01	Menidia menidia	GEVY.gz	GEVY01000001-GEVY01020998	20998	53265951	TSA	2016-07-31	2016-09-14	PRJNA330848	SAMN05427525	SRR3990241
GEXA01	Bothrops jararaca	GEXA.gz	GEXA01000001-GEXA01032144	32144	21242162	TSA	2016-08-12	2016-08-16	PRJNA262899	SAMN03092265	SRR1596063
GEXK01	Lutjanus erythropterus	GEXK.gz	GEXK01000001-GEXK01069925	69925	48051986	TSA	2016-08-24	2016-09-13	PRJNA215019	SAMN02316404	SRR974156
GEXN01	Malaclemys terrapin terrapin	GEXN.gz	GEXN01000001-GEXN01027072	27072	34433463	TSA	2016-08-24	2016-09-26	PRJNA339452	SAMN05607795	SRR4051265
GEXO01	Malaclemys terrapin terrapin	GEXO.gz	GEXO01000001-GEXO01060559	60559	104049710	TSA	2016-08-25	2016-09-26	PRJNA339452	SAMN05607796	SRR4051267
GEXQ01	Malaclemys terrapin terrapin	GEXQ.gz	GEXQ01000001-GEXQ01036495	36495	69970382	TSA	2016-08-25	2016-09-26	PRJNA339452	SAMN05607797	SRR4051391
GEXR01	Malaclemys terrapin terrapin	GEXR.gz	GEXR01000001-GEXR01062475	62475	133076295	TSA	2016-08-25	2016-09-26	PRJNA339452	SAMN05607800	SRR4051441
GEXS01	Malaclemys terrapin terrapin	GEXS.gz	GEXS01000001-GEXS01069448	69448	131414116	TSA	2016-08-25	2016-09-26	PRJNA339452	SAMN05607801	SRR4051456
GEXT01	Malaclemys terrapin terrapin	GEXT.gz	GEXT01000001-GEXT01058523	58523	110905254	TSA	2016-08-25	2016-09-26	PRJNA339452	SAMN05607802	SRR4051268
GEXU01	Malaclemys terrapin terrapin	GEXU.gz	GEXU01000001-GEXU01050331	50331	102286288	TSA	2016-08-25	2016-09-26	PRJNA339452	SAMN05607805	SRR4051328
GEXV01	Malaclemys terrapin terrapin	GEXV.gz	GEXV01000001-GEXV01040688	40688	74389675	TSA	2016-08-25	2016-09-26	PRJNA339452	SAMN05607806	SRR4051342
GEXW01	Malaclemys terrapin terrapin	GEXW.gz	GEXW01000001-GEXW01033128	33128	49326327	TSA	2016-08-25	2016-09-26	PRJNA339452	SAMN05607807	SRR4051367
GEXZ01	Malaclemys terrapin terrapin	GEXZ.gz	GEXZ01000001-GEXZ01050747	50747	93179298	TSA	2016-08-25	2016-09-26	PRJNA339452	SAMN05607803	SRR4051285
GEYC01	Corydoras nattereri	GEYC.gz	GEYC01000001-GEYC01041067	41067	23097965	TSA	2016-08-30	2020-09-22	PRJNA324853	SAMN05711888	SRR4069944
GEYD01	Corydoras nattereri	GEYD.gz	GEYD01000001-GEYD01052553	52553	32310004	TSA	2016-08-30	2020-09-22	PRJNA324853	SAMN05714099	SRR4093251
GEYE01	Corydoras nattereri	GEYE.gz	GEYE01000001-GEYE01051298	51298	33249429	TSA	2016-08-30	2020-09-22	PRJNA324853	SAMN05714586	SRR4094434
GEYF01	Hoplosternum littorale	GEYF.gz	GEYF01000001-GEYF01072076	72076	65579065	TSA	2016-08-30	2020-09-22	PRJNA324853	SAMN05714680	SRR4095034
GEYG01	Hoplosternum littorale	GEYG.gz	GEYG01000001-GEYG01057112	57112	43318649	TSA	2016-08-30	2020-09-22	PRJNA324853	SAMN05714760	SRR4095248
GEYK01	Corydoras nattereri	GEYK.gz	GEYK01000001-GEYK01087804	87804	55711396	TSA	2016-08-31	2020-09-23	PRJNA324853	SAMN05711888	SRR4069944
GEYL01	Hoplosternum littorale	GEYL.gz	GEYL01000001-GEYL01106067	106067	84709133	TSA	2016-08-31	2020-09-23	PRJNA324853	SAMN05714680	SRR4095034
GEYM01	Corydoras schwartzi	GEYM.gz	GEYM01000001-GEYM01105581	105581	69444858	TSA	2016-08-31	2020-09-23	PRJNA324853	SAMN05716057	SRR4098810
GEZH01	Leucoraja ocellata	GEZH.gz	GEZH01000001-GEZH01059888	59888	44302304	TSA	2016-09-05	2016-09-26	PRJNA319888	SAMN04910081	SRR4078105
GFBS01	Lithobates catesbeianus	GFBS.gz	GFBS01000001-GFBS01793760	793760	891232591	TSA	2016-11-10	2017-02-01	PRJNA286013	SAMN03764047	SRR2086385
GFBV01	Tetronarce californica	GFBV.gz	GFBV01000001-GFBV01067442	67442	60380229	TSA	2016-11-17	2018-01-02	PRJNA322346	SAMN05158845	SRR3713953
GFCK01	Alosa pseudoharengus	GFCK.gz	GFCK01000001-GFCK01216529	216529	172008879	TSA	2016-12-10	2016-12-20	PRJNA356623	SAMN06117677	SRR5085351
GFCL01	Anguilla japonica	GFCL.gz	GFCL01000001-GFCL01101732	101732	88779895	TSA	2016-12-12	2016-12-20	PRJNA339345	SAMN06112415	SRR4045942
GFCM01	Anguilla japonica	GFCM.gz	GFCM01000001-GFCM01094414	94414	88496698	TSA	2016-12-12	2016-12-20	PRJNA339349	SAMN06112417	SRR4061914
GFDP01	Labrus bergylta	GFDP.gz	GFDP01000001-GFDP01020996	20996	24605671	TSA	2017-01-09	2017-01-23	PRJNA360365	SAMN06209378	SRR5150435
GFDU01	Lateolabrax maculatus	GFDU.gz	GFDU01000001-GFDU01232955	232955	174236741	TSA	2017-01-11	2017-06-07	PRJNA347604	SAMN05893353	SRR4409341
GFFM01	Labrus bergylta	GFFM.gz	GFFM01000001-GFFM01060001	60001	101947812	TSA	2017-01-17	2017-06-02	PRJNA360667	SAMN06214184	SRR5167081
GFGM01	Osteoglossum bicirrhosum	GFGM.gz	GFGM01000001-GFGM01055676	55676	152349526	TSA	2017-01-30	2017-03-07	PRJNA256921	SAMN02944823	SRR1532788
GFGX01	Coregonus clupeaformis	GFGX.gz	GFGX01000001-GFGX01066908	66908	157848679	TSA	2017-02-03	2017-03-07	PRJNA256999	SAMN02947084	SRR2045383
GFHA01	Melanotaenia splendida tatei	GFHA.gz	GFHA01000001-GFHA01165540	165540	171052604	TSA	2017-02-05	2017-02-09	PRJNA369450	SAMN06286323	SRR5223651
GFHF01	Poecilia reticulata	GFHF.gz	GFHF01000001-GFHF01056369	56369	40162001	TSA	2017-02-08	2017-02-27	PRJNA312145	SAMN05194407	SRR4104732
GFHG01	Poecilia reticulata	GFHG.gz	GFHG01000001-GFHG01060514	60514	42761628	TSA	2017-02-08	2017-02-27	PRJNA312145	SAMN05194405	SRR4104710
GFHH01	Poecilia reticulata	GFHH.gz	GFHH01000001-GFHH01074801	74801	52644578	TSA	2017-02-08	2017-02-27	PRJNA312145	SAMN05194408	SRR4104711
GFHI01	Poecilia reticulata	GFHI.gz	GFHI01000001-GFHI01061436	61436	44808485	TSA	2017-02-08	2017-02-27	PRJNA312145	SAMN05194405	SRR4104709
GFHW01	Crotalus adamanteus	GFHW.gz	GFHW01000001-GFHW01000059	59	57536	TSA	2017-02-16	2017-04-12	PRJNA88989	SAMN06338141	SRR5259481
GFIC01	Anguilla anguilla	GFIC.gz	GFIC01000001-GFIC01060179	60179	150126068	TSA	2017-02-23	2017-03-14	PRJNA256923	SAMN02944837	SRR1532756
GFID01	Apteronotus albifrons	GFID.gz	GFID01000001-GFID01045348	45348	129851599	TSA	2017-02-23	2017-03-14	PRJNA257003	SAMN02947075	SRR1532747
GFIE01	Astyanax mexicanus	GFIE.gz	GFIE01000001-GFIE01047719	47719	147273676	TSA	2017-02-23	2017-03-14	PRJNA285201	SAMN03742265	SRR2045404
GFIF01	Astyanax mexicanus	GFIF.gz	GFIF01000001-GFIF01046661	46661	132245135	TSA	2017-02-23	2017-03-14	PRJNA285202	SAMN03742294	SRR2045426
GFIG01	Coregonus lavaretus	GFIG.gz	GFIG01000001-GFIG01074658	74658	171711190	TSA	2017-02-23	2017-03-14	PRJNA256997	SAMN02947063	SRR1533673
GFIK01	Gnathonemus petersii	GFIK.gz	GFIK01000001-GFIK01053409	53409	146324501	TSA	2017-02-27	2017-03-07	PRJNA257004	SAMN02947025	SRR1533697
GFIL01	Danio rerio	GFIL.gz	GFIL01000001-GFIL01048091	48091	134732961	TSA	2017-02-27	2017-03-07	PRJNA255848	SAMN02929387	SRR1524238
GFIM01	Lepisosteus oculatus	GFIM.gz	GFIM01000001-GFIM01041331	41331	124351888	TSA	2017-02-27	2017-03-07	PRJNA255881	SAMN02929473	SRR1524250
GFIN01	Oncorhynchus mykiss	GFIN.gz	GFIN01000001-GFIN01078384	78384	185686649	TSA	2017-02-27	2017-03-07	PRJNA257002	SAMN02947104	SRR1533639
GFIO01	Oryzias latipes	GFIO.gz	GFIO01000001-GFIO01042157	42157	115972364	TSA	2017-02-27	2017-03-07	PRJNA255889	SAMN02929484	SRR1524271
GFIP01	Pantodon buchholzi	GFIP.gz	GFIP01000001-GFIP01044544	44544	109520282	TSA	2017-02-27	2017-03-07	PRJNA257005	SAMN02946970	SRR1532767
GFIQ01	Perca fluviatilis	GFIQ.gz	GFIQ01000001-GFIQ01049158	49158	129726267	TSA	2017-02-27	2017-03-07	PRJNA256973	SAMN02944951	SRR1533685
GFIR01	Plecoglossus altivelis	GFIR.gz	GFIR01000001-GFIR01047469	47469	124365727	TSA	2017-02-27	2017-03-07	PRJNA257001	SAMN02946984	SRR1533707
GFIS01	Salmo trutta	GFIS.gz	GFIS01000001-GFIS01075257	75257	189479718	TSA	2017-02-27	2017-03-07	PRJNA256974	SAMN02946994	SRR1532777
GFIT01	Salvelinus fontinalis	GFIT.gz	GFIT01000001-GFIT01069398	69398	165659550	TSA	2017-02-27	2017-03-07	PRJNA256998	SAMN02947006	SRR2045393
GFIU01	Umbra pygmaea	GFIU.gz	GFIU01000001-GFIU01046355	46355	136745082	TSA	2017-02-27	2017-03-07	PRJNA257000	SAMN02947094	SRR1533629
GFIX01	Gadus morhua	GFIX.gz	GFIX01000001-GFIX01050607	50607	107769650	TSA	2017-02-27	2017-03-14	PRJNA256972	SAMN02944940	SRR2045415
GFIZ01	Thymallus thymallus	GFIZ.gz	GFIZ01000001-GFIZ01066930	66930	159140173	TSA	2017-02-28	2017-03-14	PRJNA256970	SAMN02944929	SRR1533662
GFJD01	Aldrovandia affinis	GFJD.gz	GFJD01000001-GFJD01027628	27628	27422913	TSA	2017-03-02	2018-05-15	PRJNA335533	SAMN05447432	SRR5306085
GFJM01	Bothrops jararaca	GFJM.gz	GFJM01000001-GFJM01045096	45096	29441315	TSA	2017-03-10	2017-07-10	PRJNA262899	SAMN06554614	SRR5328956
GFJW01	Dicentrarchus labrax	GFJW.gz	GFJW01000001-GFJW01031842	31842	34080568	TSA	2017-03-17	2017-04-19	PRJNA314453	SAMN04535175	SRR3206639
GFJX01	Dicentrarchus labrax	GFJX.gz	GFJX01000001-GFJX01020423	20423	19933945	TSA	2017-03-21	2017-04-19	PRJNA314453	SAMN06765682	SRR3206634
GFLD01	Ambystoma 'unisexual hybrid'	GFLD.gz	GFLD01000001-GFLD01017017	17017	12983046	TSA	2017-03-23	2017-04-12	PRJNA378554	SAMN06555320	SRR5346170
GFLI01	Ambystoma tigrinum	GFLI.gz	GFLI01000001-GFLI01018549	18549	14501196	TSA	2017-03-24	2017-04-12	PRJNA378554	SAMN06555257	SRR5346171
GFLJ01	Ambystoma texanum	GFLJ.gz	GFLJ01000001-GFLJ01017355	17355	13291788	TSA	2017-03-24	2017-04-12	PRJNA378554	SAMN06554018	SRR5346172
GFLO01	Ambystoma laterale	GFLO.gz	GFLO01000001-GFLO01018016	18016	13334982	TSA	2017-03-23	2017-04-12	PRJNA378554	SAMN06555260	SRR5346169
GFMH01	Tenualosa ilisha	GFMH.gz	GFMH01000001-GFMH01023462	23462	19460619	TSA	2017-04-13	2019-05-03	PRJNA378699	SAMN06559965	SRR5332310
GFMM01	Maccullochella peelii	GFMM.gz	GFMM01000001-GFMM01321839	321839	305140213	TSA	2017-04-20	2017-05-08	PRJNA383091	SAMN06759032	SRR5451358
GFMN01	Chionodraco hamatus	GFMN.gz	GFMN01000001-GFMN01140439	140439	111665816	TSA	2017-04-20	2017-05-01	PRJNA309227	SAMN04427040	SRR3114176
GFMR01	Nibea albiflora	GFMR.gz	GFMR01000001-GFMR01140268	140268	136672311	TSA	2017-04-22	2017-05-01	PRJNA359138	SAMN06187565	SRR5264436
GFMT01	Rhinella marina	GFMT.gz	GFMT01000001-GFMT01062202	62202	83724193	TSA	2017-04-26	2017-05-12	PRJNA383966	SAMN02910015	SRR1514601
GFMY01	Ambystoma maculatum	GFMY.gz	GFMY01000001-GFMY01117912	117912	142613032	TSA	2017-05-03	2017-05-18	PRJNA326420	SAMN05277840	SRR5144804
GFNJ01	Oreobates cruralis	GFNJ.gz	GFNJ01000001-GFNJ01422970	422970	188369677	TSA	2017-05-09	2018-05-09	PRJNA384528	SAMN06841331	SRR5507180
GFOD01	Caecilia tentaculata	GFOD.gz	GFOD01000001-GFOD01063540	63540	68053107	TSA	2017-05-25	2018-10-25	PRJNA387587	SAMN07158966	SRR5591445
GFOE01	Microcaecilia dermatophaga	GFOE.gz	GFOE01000001-GFOE01042510	42510	45421674	TSA	2017-05-25	2018-10-25	PRJNA387587	SAMN07158976	SRR5591427
GFOF01	Microcaecilia unicolor	GFOF.gz	GFOF01000001-GFOF01059355	59355	63224049	TSA	2017-05-25	2018-10-25	PRJNA387587	SAMN07158980	SRR5591421
GFOG01	Rhinatrema bivittatum	GFOG.gz	GFOG01000001-GFOG01083643	83643	83296623	TSA	2017-05-25	2018-10-25	PRJNA387587	SAMN07158989	SRR5591419
GFOH01	Typhlonectes compressicauda	GFOH.gz	GFOH01000001-GFOH01059151	59151	60261696	TSA	2017-05-25	2018-10-25	PRJNA387587	SAMN07158999	SRR5591415
GFON01	Coilia nasus	GFON.gz	GFON01000001-GFON01135867	135867	116630372	TSA	2017-06-01	2017-06-07	PRJNA359695	SAMN06196971	SRR5137777
GFOV01	Lepomis macrochirus	GFOV.gz	GFOV01000001-GFOV01054546	54546	32035636	TSA	2017-06-13	2017-06-20	PRJNA389292	SAMN07194331	SRR5645631
GFPH01	Lepomis microlophus	GFPH.gz	GFPH01000001-GFPH01150312	150312	207240282	TSA	2017-06-15	2017-07-10	PRJNA389292	SAMN07195124	SRR5646640
GFRW01	Syngnathus scovelli	GFRW.gz	GFRW01000001-GFRW01056383	56383	98908709	TSA	2017-07-11	2017-07-17	PRJNA391779	SAMN07274676	SRR5783119
GFSM01	Anolis carolinensis	GFSM.gz	GFSM01000001-GFSM01000007	7	12056	TSA	2017-07-17	2017-11-29	PRJNA381064	SAMN06679841	SRR5412147
GFTV01	Malpolon insignitus	GFTV.gz	GFTV01000001-GFTV01000075	75	74259	TSA	2017-07-26	2017-12-04	PRJNA395151	SAMN07372104	SRR5852202
GFUW01	Oncorhynchus gorbuscha	GFUW.gz	GFUW01000001-GFUW01179547	179547	125672593	TSA	2017-08-10	2018-10-02	PRJNA395591	SAMN07436525	SRR5901791
GFVA01	Mugilogobius chulae	GFVA.gz	GFVA01000001-GFVA01026744	26744	32561733	TSA	2017-08-22	2017-08-24	PRJNA398416	SAMN07359291	SRR5933695
GFVB01	Thymallus thymallus	GFVB.gz	GFVB01000001-GFVB01228292	228292	410936355	TSA	2017-08-21	2017-08-24	PRJNA388031	SAMN07194233	SRR5920115
GFVG01	Argyrosomus regius	GFVG.gz	GFVG01000001-GFVG01095945	95945	101593036	TSA	2017-08-21	2017-08-28	PRJNA399060	SAMN07522546	SRR5903997
GFWU01	Cyprinus carpio	GFWU.gz	GFWU01000001-GFWU01049434	49434	110412511	TSA	2017-09-15	2017-09-27	PRJEB19194	SAMEA54470668	ERR1806607
GFWW01	Bothrops moojeni	GFWW.gz	GFWW01000001-GFWW01131124	131124	85864624	TSA	2017-09-15	2017-11-09	PRJNA376246	SAMN06368406	SRR5277598
GFXK01	Cynoglossus semilaevis	GFXK.gz	GFXK01000001-GFXK01000806	806	933282	TSA	2017-09-29	2017-10-10	PRJNA385074	SAMN06859058	SRR5494302
GFXS01	Lachnolaimus maximus	GFXS.gz	GFXS01000001-GFXS01109811	109811	304161286	TSA	2017-10-04	2019-01-16	PRJNA386691	SAMN07126218	SRR5725180
GFXU01	Boreogadus saida	GFXU.gz	GFXU01000001-GFXU01037891	37891	14963727	TSA	2017-10-05	2017-10-24	PRJNA399761	SAMN07550309	SRR6011937
GFYY01	Prionace glauca	GFYY.gz	GFYY01000001-GFYY01139202	139202	125373641	TSA	2017-10-22	2017-10-30	PRJNA414891	SAMN07809900	SRR6188468
GFZP01	Ambystoma mexicanum	GFZP.gz	GFZP01000001-GFZP01180605	180605	229488037	TSA	2017-11-08	2018-02-01	PRJNA378982	SAMN06564480	SRR5341564
GFZX01	Tinca tinca	GFZX.gz	GFZX01000001-GFZX01266956	266956	294644502	TSA	2017-11-13	2017-11-30	PRJNA414567	SAMN07793585	SRR6180875
GGAO01	Coregonus lavaretus	GGAO.gz	GGAO01000001-GGAO01033697	33697	64146754	TSA	2017-11-27	2017-12-12	PRJNA419712	SAMN08095621	SRR6321817
GGAP01	Salvelinus alpinus	GGAP.gz	GGAP01000001-GGAP01033126	33126	64848138	TSA	2017-11-27	2017-12-12	PRJNA419712	SAMN08095629	SRR6321809
GGAQ01	Salmo salar	GGAQ.gz	GGAQ01000001-GGAQ01036505	36505	73403213	TSA	2017-11-27	2017-12-12	PRJNA419712	SAMN08095637	SRR6321799
GGAR01	Salmo trutta	GGAR.gz	GGAR01000001-GGAR01035736	35736	69587826	TSA	2017-11-27	2017-12-12	PRJNA419712	SAMN08095645	SRR6321795
GGBN01	Oncorhynchus mykiss	GGBN.gz	GGBN01000001-GGBN01031176	31176	25509172	TSA	2017-11-29	2017-12-07	PRJNA389609	SAMN07203781	SRR5657592
GGCC01	Porichthys notatus	GGCC.gz	GGCC01000001-GGCC01058874	58874	108426680	TSA	2017-12-11	2018-01-03	PRJNA414410	SAMN07782204	SRR6178088
GGCI01	Scomber colias	GGCI.gz	GGCI01000001-GGCI01093731	93731	91425968	TSA	2017-12-12	2018-01-03	PRJNA421883	SAMN08159728	SRR6367407
GGCL01	Anguilla anguilla	GGCL.gz	GGCL01000001-GGCL01077239	77239	129682999	TSA	2017-12-18	2019-06-26	PRJNA422200	SAMN08167236	SRR6371938
GGDU01	Oncorhynchus tshawytscha	GGDU.gz	GGDU01000001-GGDU01725902	725902	743006218	TSA	2017-12-18	2017-12-21	PRJNA402052	SAMN07614989	SRR6311471
GGFR01	Gymnodraco acuticeps	GGFR.gz	GGFR01000001-GGFR01064371	64371	128094011	TSA	2018-01-25	2018-09-10	PRJNA422913	SAMN08204775	SRR6450835
GGGL01	Heterodontus zebra	GGGL.gz	GGGL01000001-GGGL01947084	947084	671495749	TSA	2018-02-01	2018-07-02	PRJNA431332	SAMN08388717	SRR6649875
GGGR01	Anguilla anguilla	GGGR.gz	GGGR01000001-GGGR01050623	50623	111496143	TSA	2018-02-09	2019-02-27	PRJNA432560	SAMN08452216	SRR6662923
GGGZ01	Eigenmannia virescens	GGGZ.gz	GGGZ01000001-GGGZ01146994	146994	235466895	TSA	2018-02-14	2018-03-07	PRJNA432820	SAMN08462395	SRR6675258
GGHA01	Ictalurus punctatus	GGHA.gz	GGHA01000001-GGHA01140029	140029	220174737	TSA	2018-02-14	2018-03-07	PRJNA432820	SAMN08462389	SRR6675260
GGHI01	Apteronotus albifrons	GGHI.gz	GGHI01000001-GGHI01109005	109005	184430539	TSA	2018-02-15	2018-03-07	PRJNA432820	SAMN08462383	SRR6675272
GGHJ01	Apteronotus leptorhynchus	GGHJ.gz	GGHJ01000001-GGHJ01369710	369710	338643037	TSA	2018-02-15	2018-03-07	PRJNA432820	SAMN08462403	SRR6675268
GGHK01	Parapteronotus hasemani	GGHK.gz	GGHK01000001-GGHK01297458	297458	283560735	TSA	2018-02-14	2018-03-07	PRJNA432820	SAMN08462401	SRR6675266
GGHL01	Colossoma macropomum	GGHL.gz	GGHL01000001-GGHL01103895	103895	188184783	TSA	2018-02-19	2018-04-03	PRJNA434368	SAMN08554961	SRR6741523
GGIP01	Crotalus scutulatus	GGIP.gz	GGIP01000001-GGIP01002286	2286	2839227	TSA	2018-02-24	2018-07-20	PRJNA88989	SAMN08596264	SRR011323
GGJF01	Cobitis taenia	GGJF.gz	GGJF01000001-GGJF01021505	21505	22709669	TSA	2018-03-07	2018-04-02	PRJNA436080	SAMN08613085	SRR6789344
GGLB01	Odorrana tormota	GGLB.gz	GGLB01000001-GGLB01395500	395500	424300877	TSA	2018-03-29	2018-06-12	PRJNA437724	SAMN08683453	SRR6896118
GGMJ01	Crotalus cerastes	GGMJ.gz	GGMJ01000001-GGMJ01002039	2039	1972335	TSA	2018-04-19	2019-01-15	PRJNA88989	SAMN06345864	SRR6768682
GGMX01	Chelonia mydas	GGMX.gz	GGMX01000001-GGMX01263792	263792	268193716	TSA	2018-05-03	2019-09-11	PRJNA449022	SAMN08975396	SRR7063616
GGNF01	Perca fluviatilis	GGNF.gz	GGNF01000001-GGNF01129719	129719	140504666	TSA	2018-05-07	2018-11-01	PRJNA450919	SAMN08954934	SRR7091762
GGNQ01	Sphenodon punctatus	GGNQ.gz	GGNQ01000001-GGNQ01146511	146511	103065918	TSA	2018-05-10	2018-05-22	PRJNA418887	SAMN08038466	SRR485948
GGNS01	Rana temporaria	GGNS.gz	GGNS01000001-GGNS01067260	67260	69784655	TSA	2018-05-10	2018-08-08	PRJNA464250	SAMN09080210	SRR7140852
GGQL01	Acipenser sturio	GGQL.gz	GGQL01000001-GGQL01077634	77634	135647056	TSA	2018-06-08	2019-01-15	PRJNA340040	SAMN05631004	SRR4067580
GGQX01	Caraiba andreae	GGQX.gz	GGQX01000001-GGQX01059031	59031	45359873	TSA	2018-06-26	2019-05-03	PRJNA382075	SAMN06706896	SRR5440424
GGQY01	Cubophis cantherigerus	GGQY.gz	GGQY01000001-GGQY01026751	26751	29452630	TSA	2018-06-26	2019-06-11	PRJNA382075	SAMN06706897	SRR5440422
GGQZ01	Tretanorhinus variabilis	GGQZ.gz	GGQZ01000001-GGQZ01057467	57467	51318046	TSA	2018-06-26	2019-06-11	PRJNA382075	SAMN06706898	SRR5440420
GGSC01	Sardina pilchardus	GGSC.gz	GGSC01000001-GGSC01245053	245053	278547452	TSA	2018-07-13	2018-09-07	PRJNA428478	SAMN08291591	SRR6505116
GGTL01	Mantella betsileo	GGTL.gz	GGTL01000001-GGTL01081178	81178	61176634	TSA	2018-07-25	2019-01-11	PRJNA260829	SAMN03031801	SRR7592160
GGUA01	Boiga cynodon	GGUA.gz	GGUA01000001-GGUA01000001	1	255	TSA	2018-08-03	2018-10-02	PRJNA483079	SAMN09725841	SRR7609629
GGUB01	Boiga dendrophila	GGUB.gz	GGUB01000001-GGUB01000043	43	14337	TSA	2018-08-03	2018-10-02	PRJNA483079	SAMN09725842	SRR7609628
GGUC01	Boiga dendrophila	GGUC.gz	GGUC01000001-GGUC01000012	12	3819	TSA	2018-08-03	2018-10-02	PRJNA483079	SAMN09725843	SRR7609631
GGUD01	Boiga irregularis	GGUD.gz	GGUD01000001-GGUD01000018	18	5700	TSA	2018-08-03	2018-10-02	PRJNA483079	SAMN09725844	SRR7609630
GGUE01	Boiga irregularis	GGUE.gz	GGUE01000001-GGUE01000014	14	4491	TSA	2018-08-03	2018-10-02	PRJNA483079	SAMN09725845	SRR7609626
GGUF01	Boiga nigriceps	GGUF.gz	GGUF01000001-GGUF01000007	7	2211	TSA	2018-08-03	2018-10-02	PRJNA483079	SAMN09725846	SRR7609625
GGUG01	Boiga trigonata	GGUG.gz	GGUG01000001-GGUG01000007	7	2187	TSA	2018-08-03	2018-10-02	PRJNA483079	SAMN09725847	SRR7609627
GGUH01	Misgurnus anguillicaudatus	GGUH.gz	GGUH01000001-GGUH01181169	181169	160961791	TSA	2018-08-01	2018-08-08	PRJNA482614	SAMN09709538	SRR7586852
GGUQ01	Anaxyrus baxteri	GGUQ.gz	GGUQ01000001-GGUQ01209390	209390	201385573	TSA	2018-08-10	2019-09-09	PRJNA484136	SAMN09760245	SRR7637824
GGUR01	Anaxyrus baxteri	GGUR.gz	GGUR01000001-GGUR01199011	199011	193034108	TSA	2018-08-10	2019-09-09	PRJNA484136	SAMN09760244	SRR7637826
GGUS01	Anaxyrus baxteri	GGUS.gz	GGUS01000001-GGUS01331616	331616	271965644	TSA	2018-08-10	2019-09-09	PRJNA484136	SAMN09760243	SRR7637825
GGVN01	Micropterus salmoides	GGVN.gz	GGVN01000001-GGVN01059259	59259	156145702	TSA	2018-08-23	2018-09-07	PRJNA485177	SAMN09808971	SRR7692346
GGWJ01	Acipenser oxyrinchus	GGWJ.gz	GGWJ01000001-GGWJ01053624	53624	34807151	TSA	2018-09-17	2018-09-25	PRJNA490239	SAMN10031349	SRR7820615
GGWK01	Acipenser gueldenstaedtii	GGWK.gz	GGWK01000001-GGWK01369441	369441	208011161	TSA	2018-09-16	2018-10-02	PRJNA488144	SAMN09925537	SRR7820574
GGYB01	Trematomus bernacchii	GGYB.gz	GGYB01000001-GGYB01040568	40568	18819265	TSA	2018-09-27	2019-05-24	PRJNA471228	SAMN09205405	SRR7164566
GGYC01	Trematomus bernacchii	GGYC.gz	GGYC01000001-GGYC01057631	57631	30570709	TSA	2018-09-27	2019-06-05	PRJNA471228	SAMN09205406	SRR7164571
GGYF01	Acipenser sinensis	GGYF.gz	GGYF01000001-GGYF01121398	121398	168641140	TSA	2018-10-02	2019-02-22	PRJNA341457	SAMN05725140	SRR4116809
GGYT01	Trematomus bernacchii	GGYT.gz	GGYT01000001-GGYT01058462	58462	67983668	TSA	2018-10-04	2018-11-13	PRJNA471228	SAMN09205388	SRR7164553
GGYU01	Trematomus bernacchii	GGYU.gz	GGYU01000001-GGYU01064609	64609	32606537	TSA	2018-10-04	2019-06-05	PRJNA471228	SAMN09205388	SRR7164553
GGYV01	Trematomus bernacchii	GGYV.gz	GGYV01000001-GGYV01039939	39939	18039027	TSA	2018-10-04	2019-06-05	PRJNA471228	SAMN09205389	SRR7164554
GGYW01	Trematomus bernacchii	GGYW.gz	GGYW01000001-GGYW01054973	54973	23039696	TSA	2018-10-04	2019-06-05	PRJNA471228	SAMN09205390	SRR7164555
GGYX01	Trematomus bernacchii	GGYX.gz	GGYX01000001-GGYX01064260	64260	32539431	TSA	2018-10-04	2019-06-05	PRJNA471228	SAMN09205391	SRR7164556
GGYY01	Trematomus bernacchii	GGYY.gz	GGYY01000001-GGYY01059806	59806	31602691	TSA	2018-10-04	2019-06-05	PRJNA471228	SAMN09205392	SRR7164557
GGYZ01	Trematomus bernacchii	GGYZ.gz	GGYZ01000001-GGYZ01037245	37245	15256519	TSA	2018-10-04	2019-06-05	PRJNA471228	SAMN09205393	SRR7164558
GGZA01	Trematomus bernacchii	GGZA.gz	GGZA01000001-GGZA01050028	50028	25527663	TSA	2018-10-04	2019-06-05	PRJNA471228	SAMN09205394	SRR7164559
GGZB01	Trematomus bernacchii	GGZB.gz	GGZB01000001-GGZB01059184	59184	30151319	TSA	2018-10-04	2019-06-05	PRJNA471228	SAMN09205395	SRR7164560
GGZC01	Trematomus bernacchii	GGZC.gz	GGZC01000001-GGZC01052636	52636	24447213	TSA	2018-10-04	2019-06-05	PRJNA471228	SAMN09205396	SRR7164561
GGZD01	Trematomus bernacchii	GGZD.gz	GGZD01000001-GGZD01021950	21950	9205796	TSA	2018-10-04	2019-06-05	PRJNA471228	SAMN09205397	SRR7164562
GGZE01	Trematomus bernacchii	GGZE.gz	GGZE01000001-GGZE01040464	40464	17821706	TSA	2018-10-04	2019-06-05	PRJNA471228	SAMN09205398	SRR7164567
GGZF01	Trematomus bernacchii	GGZF.gz	GGZF01000001-GGZF01054843	54843	28587854	TSA	2018-10-04	2019-06-05	PRJNA471228	SAMN09205399	SRR7164568
GGZG01	Trematomus bernacchii	GGZG.gz	GGZG01000001-GGZG01059582	59582	28829374	TSA	2018-10-04	2019-06-05	PRJNA471228	SAMN09205400	SRR7164569
GGZH01	Trematomus bernacchii	GGZH.gz	GGZH01000001-GGZH01047041	47041	21607306	TSA	2018-10-04	2019-06-05	PRJNA471228	SAMN09205401	SRR7164570
GGZI01	Trematomus bernacchii	GGZI.gz	GGZI01000001-GGZI01040031	40031	21972387	TSA	2018-10-04	2019-06-05	PRJNA471228	SAMN09205402	SRR7164563
GGZJ01	Trematomus bernacchii	GGZJ.gz	GGZJ01000001-GGZJ01008081	8081	2282031	TSA	2018-10-05	2019-06-05	PRJNA471228	SAMN09205403	SRR7164564
GGZK01	Trematomus bernacchii	GGZK.gz	GGZK01000001-GGZK01034518	34518	14817279	TSA	2018-10-04	2019-06-05	PRJNA471228	SAMN09205404	SRR7164565
GGZT01	Acipenser oxyrinchus	GGZT.gz	GGZT01000001-GGZT01203131	203131	254007803	TSA	2018-10-11	2018-10-24	PRJNA494392	SAMN04481380	SRR3159890
GGZX01	Acipenser oxyrinchus	GGZX.gz	GGZX01000001-GGZX01641485	641485	342285171	TSA	2018-10-12	2018-10-24	PRJNA489268	SAMN10026079	SRR7822945
GHAH01	Anguilla anguilla	GHAH.gz	GHAH01000001-GHAH01822832	822832	509867794	TSA	2018-10-22	2018-10-24	PRJNA419718	SAMN08095679	SRR8074176
GHAY01	Etmopterus spinax	GHAY.gz	GHAY01000001-GHAY01119576	119576	93803105	TSA	2018-10-26	2019-06-11	PRJNA369748	SAMN06293537	SRR7509104
GHBH01	Pelobates cultripes	GHBH.gz	GHBH01000001-GHBH01153520	153520	151467798	TSA	2018-10-31	2019-06-26	PRJNA490256	SAMN10031475	SRR7817206
GHBO01	Scaphiopus couchii	GHBO.gz	GHBO01000001-GHBO01175261	175261	199356742	TSA	2018-11-05	2019-06-26	PRJNA490256	SAMN10031487	SRR7817202
GHBQ01	Sillago sihama	GHBQ.gz	GHBQ01000001-GHBQ01074013	74013	74392886	TSA	2018-11-07	2020-02-20	PRJNA503317	SAMN10358584	SRR8143991
GHCG01	Rhinella arenarum	GHCG.gz	GHCG01000001-GHCG01069535	69535	103608465	TSA	2018-12-05	2020-02-27	PRJNA485066	SAMN09785251	SRR7661414
GHCM01	Gasterosteus aculeatus	GHCM.gz	GHCM01000001-GHCM01101291	101291	181810585	TSA	2018-12-17	2020-02-27	PRJNA395155	SAMN07374938	SRR5892249
GHDP01	Larimichthys crocea	GHDP.gz	GHDP01000001-GHDP01697946	697946	1114798465	TSA	2019-01-05	2019-02-04	PRJNA480121	SAMN10690951	SRR7881518
GHDZ01	Batrachuperus yenyuanensis	GHDZ.gz	GHDZ01000001-GHDZ01013750	13750	15679689	TSA	2019-01-15	2019-05-03	PRJNA515112	SAMN10742479	SRR8442209
GHEG01	Haemulon carbonarium	GHEG.gz	GHEG01000001-GHEG01091842	91842	38352733	TSA	2019-01-24	2019-02-15	PRJNA497743	SAMN10364798	SRR8146598
GHEN01	Paralichthys olivaceus	GHEN.gz	GHEN01000001-GHEN01066235	66235	178840027	TSA	2019-01-25	2020-02-20	PRJNA513138	SAMN10697127	SRR8399969
GHFH01	Haemulon macrostomum	GHFH.gz	GHFH01000001-GHFH01066262	66262	28914525	TSA	2019-02-01	2019-02-15	PRJNA497743	SAMN10364799	SRR8146596
GHFK01	Haemulon flavolineatum	GHFK.gz	GHFK01000001-GHFK01066398	66398	28627433	TSA	2019-02-01	2019-02-15	PRJNA497743	SAMN10364797	SRR8146597
GHGF01	Silurus asotus	GHGF.gz	GHGF01000001-GHGF01072539	72539	91621401	TSA	2019-02-14	2019-04-18	PRJNA471812	SAMN09218281	SRR7471729
GHGP01	Pampus argenteus	GHGP.gz	GHGP01000001-GHGP01095117	95117	95536530	TSA	2019-02-21	2019-02-27	PRJNA482738	SAMN10959491	SRR7617951
GHGR01	Salmo trutta fario	GHGR.gz	GHGR01000001-GHGR01035189	35189	30170853	TSA	2019-02-22	2020-06-18	PRJNA434220	SAMN08541557	SRR8596109
GHGV01	Pseudopleuronectes americanus	GHGV.gz	GHGV01000001-GHGV01062948	62948	70101940	TSA	2019-02-24	2019-03-07	PRJNA275472	SAMN10974523	SRR654789
GHHF01	Konosirus punctatus	GHHF.gz	GHHF01000001-GHHF01069974	69974	43120835	TSA	2019-03-05	2019-03-13	PRJNA525541	SAMN11053204	SRR8668068
GHHV01	Micropterus salmoides	GHHV.gz	GHHV01000001-GHHV01026426	26426	67907319	TSA	2019-03-15	2019-04-02	PRJNA514739	SAMN10734129	SRR8435406
GHJK01	Chelon auratus	GHJK.gz	GHJK01000001-GHJK01328661	328661	263713619	TSA	2019-04-03	2019-04-24	PRJNA528917	SAMN11249709	SRR8782759
GHJO01	Epinephelus coioides	GHJO.gz	GHJO01000001-GHJO01290805	290805	198827292	TSA	2019-04-17	2019-05-17	PRJNA529549	SAMN11269521	SRR8821846
GHJR01	Lates calcarifer	GHJR.gz	GHJR01000001-GHJR01163604	163604	245819007	TSA	2019-04-21	2019-05-07	PRJNA307522	SAMN04382064	SRR3170685
GHKE01	Dissostichus eleginoides	GHKE.gz	GHKE01000001-GHKE01233424	233424	173325517	TSA	2019-04-25	2019-05-06	PRJNA511578	SAMN10661127	SRR8767969
GHKF01	Taricha granulosa	GHKF.gz	GHKF01000001-GHKF01245734	245734	205818378	TSA	2019-04-28	2019-05-31	PRJNA505885	SAMN10438491	SRR8203982
GHKG01	Schizothorax prenanti	GHKG.gz	GHKG01000001-GHKG01124269	124269	102272599	TSA	2019-04-29	2019-05-17	PRJNA534375	SAMN11489272	SRR8948415
GHLC01	Brachymystax lenok tsinlingensis	GHLC.gz	GHLC01000001-GHLC01496026	496026	312262894	TSA	2019-05-07	2019-06-13	PRJNA531681	SAMN11381319	SRR8873450
GHLS01	Osmerus mordax	GHLS.gz	GHLS01000001-GHLS01102655	102655	86770987	TSA	2019-05-10	2019-05-23	PRJNA540530	SAMN11492388	SRR8992999
GHME01	Bolitoglossa vallecula	GHME.gz	GHME01000001-GHME01257401	257401	235068112	TSA	2019-05-26	2019-12-09	PRJNA419601	SAMN08057251	SRR125550
GHMI01	Sillago sinica	GHMI.gz	GHMI01000001-GHMI01182134	182134	198477082	TSA	2019-05-29	2019-06-05	PRJNA437933	SAMN08903124	SRR6974824
GHNN01	Kryptolebias hermaphroditus	GHNN.gz	GHNN01000001-GHNN01040878	40878	33646185	TSA	2019-06-14	2019-06-25	PRJNA545009	SAMN11868760	SRR9130499
GHNU01	Mugil incilis	GHNU.gz	GHNU01000001-GHNU01093912	93912	91495553	TSA	2019-06-19	2019-07-02	PRJNA484591	SAMN09767194	SRR7685392
GHNV01	Danionella translucida	GHNV.gz	GHNV01000001-GHNV01222424	222424	339339962	TSA	2019-06-19	2019-07-02	PRJNA445947	SAMN11104605	SRR8713012
GHNX01	Muraenesox cinereus	GHNX.gz	GHNX01000001-GHNX01075857	75857	82679891	TSA	2019-06-19	2019-06-25	PRJNA543154	SAMN11655640	SRR9074971
GHOC01	Aspidelaps scutatus	GHOC.gz	GHOC01000001-GHOC01002491	2491	1466368	TSA	2019-06-21	2019-07-10	PRJNA480570	SAMN09641950	SRR7513799
GHOQ01	Dispholidus typus	GHOQ.gz	GHOQ01000001-GHOQ01003844	3844	2585759	TSA	2019-07-01	2019-07-12	PRJNA347284	SAMN05878571	SRR4379994
GHPA01	Dendroaspis jamesoni jamesoni	GHPA.gz	GHPA01000001-GHPA01004206	4206	2377181	TSA	2019-07-12	2019-07-29	PRJNA374679	SAMN06330256	SRR5485232
GHPB01	Dendroaspis jamesoni kaimosae	GHPB.gz	GHPB01000001-GHPB01002820	2820	1704773	TSA	2019-07-12	2019-07-29	PRJNA374679	SAMN06330255	SRR5485231
GHPC01	Dendroaspis viridis	GHPC.gz	GHPC01000001-GHPC01003554	3554	1771912	TSA	2019-07-12	2019-07-29	PRJNA374679	SAMN06330254	SRR5485230
GHPD01	Dendroaspis polylepis	GHPD.gz	GHPD01000001-GHPD01005834	5834	2975136	TSA	2019-07-15	2019-07-29	PRJNA374679	SAMN06330126	SRR5485228
GHRS01	Trachurus trachurus	GHRS.gz	GHRS01000001-GHRS01413291	413291	368135580	TSA	2019-07-26	2020-04-01	PRJNA556221	SAMN12342695	SRR9822080
GHRT01	Scomber scombrus	GHRT.gz	GHRT01000001-GHRT01376509	376509	379637228	TSA	2019-07-29	2020-04-01	PRJNA556221	SAMN12342693	SRR9822079
GHRV01	Naja haje	GHRV.gz	GHRV01000001-GHRV01004284	4284	2140030	TSA	2019-07-25	2019-08-20	PRJNA506018	SAMN10441092	SRR8206942
GHRW01	Naja kaouthia	GHRW.gz	GHRW01000001-GHRW01005503	5503	2817157	TSA	2019-07-25	2019-08-20	PRJNA506018	SAMN10441072	SRR8206944
GHRX01	Naja naja	GHRX.gz	GHRX01000001-GHRX01002672	2672	1303805	TSA	2019-07-25	2019-08-20	PRJNA506018	SAMN10440997	SRR8206943
GHRY01	Micromesistius poutassou	GHRY.gz	GHRY01000001-GHRY01601020	601020	493837068	TSA	2019-07-29	2020-04-01	PRJNA556221	SAMN12342694	SRR9822077
GHRZ01	Trisopterus luscus	GHRZ.gz	GHRZ01000001-GHRZ01547225	547225	429649065	TSA	2019-07-30	2020-04-01	PRJNA556221	SAMN12342696	SRR9822078
GHTX01	Etheostoma spectabile	GHTX.gz	GHTX01000001-GHTX01367345	367345	508599617	TSA	2019-08-03	2019-08-13	PRJNA556880	SAMN12391855	SRR6088962
GHUO01	Thelotornis mossambicanus	GHUO.gz	GHUO01000001-GHUO01000030	30	23829	TSA	2019-08-23	2019-12-09	PRJNA561062	SAMN12606129	SRR9998225
GHVE01	Petromyzon marinus	GHVE.gz	GHVE01000001-GHVE01110150	110150	254861237	TSA	2019-09-10	2020-10-05	PRJNA561123	SAMN12648414	SRR10031441
GHVJ01	Perca fluviatilis	GHVJ.gz	GHVJ01000001-GHVJ01534099	534099	465490623	TSA	2019-09-13	2020-09-03	PRJNA556365	SAMN12349205	SRR9831229
GHWD01	Siniperca chuatsi	GHWD.gz	GHWD01000001-GHWD01205246	205246	474869338	TSA	2019-09-19	2020-09-23	PRJNA552987	SAMN12227165	SRR9649372
GHWF01	Epinephelus fuscoguttatus	GHWF.gz	GHWF01000001-GHWF01141713	141713	103407475	TSA	2019-09-23	2019-10-09	PRJNA396437	SAMN07426132	SRR5905735
GHWT01	Scutiger cf. sikimmensis SH-2019	GHWT.gz	GHWT01000001-GHWT01110872	110872	104307906	TSA	2019-09-29	2020-08-31	PRJNA532534	SAMN11403593	SRR9953599
GHXW01	Eretmochelys imbricata	GHXW.gz	GHXW01000001-GHXW01087915	87915	37212649	TSA	2019-10-18	2020-02-27	PRJNA577692	SAMN13032178	SRR10286856
GHXZ01	Schizothorax plagiostomus	GHXZ.gz	GHXZ01000001-GHXZ01082220	82220	98503673	TSA	2019-10-20	2019-11-19	PRJNA576106	SAMN12821101	SRR8617972
GHYA01	Schizopyge nukiangensis	GHYA.gz	GHYA01000001-GHYA01083978	83978	107130734	TSA	2019-10-19	2019-11-19	PRJNA576106	SAMN12821102	SRR8617863
GHYB01	Schizothorax lissolabiata	GHYB.gz	GHYB01000001-GHYB01078241	78241	103579952	TSA	2019-10-19	2019-11-19	PRJNA576106	SAMN12821103	SRR8618006
GHYC01	Platypharodon extremus	GHYC.gz	GHYC01000001-GHYC01085894	85894	101762380	TSA	2019-10-19	2019-11-19	PRJNA576106	SAMN12821104	SRR8617895
GHYD01	Schizothorax davidi	GHYD.gz	GHYD01000001-GHYD01081615	81615	108239933	TSA	2019-10-20	2019-11-19	PRJNA576106	SAMN12821105	SRR8617865
GHYE01	Schizothorax labiatus	GHYE.gz	GHYE01000001-GHYE01074146	74146	97757026	TSA	2019-10-20	2019-11-19	PRJNA576106	SAMN12821106	SRR8617907
GHYF01	Schizothorax oconnori	GHYF.gz	GHYF01000001-GHYF01087465	87465	116171965	TSA	2019-10-20	2019-11-19	PRJNA576106	SAMN12821107	SRR8617883
GHYG01	Gymnocypris eckloni	GHYG.gz	GHYG01000001-GHYG01086581	86581	112618997	TSA	2019-10-20	2019-11-19	PRJNA576106	SAMN12821108	SRR8617996
GHYH01	Gymnocypris namensis	GHYH.gz	GHYH01000001-GHYH01084432	84432	107062379	TSA	2019-10-20	2019-11-19	PRJNA576106	SAMN12821109	SRR8617928
GHYI01	Schizopygopsis selincuoensis	GHYI.gz	GHYI01000001-GHYI01106758	106758	122318399	TSA	2019-10-21	2019-11-19	PRJNA576106	SAMN12821110	SRR8617976
GHYJ01	Gymnocypris przewalskii	GHYJ.gz	GHYJ01000001-GHYJ01078455	78455	105227781	TSA	2019-10-20	2019-11-19	PRJNA576106	SAMN12821111	SRR8617924
GHYK01	Schizopygopsis pylzovi	GHYK.gz	GHYK01000001-GHYK01080342	80342	97848163	TSA	2019-10-20	2019-11-19	PRJNA576106	SAMN12821113	SRR8617873
GHYM01	Ptychobarbus kaznakovi	GHYM.gz	GHYM01000001-GHYM01153655	153655	172761917	TSA	2019-10-21	2019-11-19	PRJNA576106	SAMN12821115	SRR8617950
GIAU01	Lucifuga dentata	GIAU.gz	GIAU01000001-GIAU01508908	508908	383298773	TSA	2019-11-01	2020-09-23	PRJNA562121	SAMN13155831	SRR10376315
GIBB01	Caretta caretta	GIBB.gz	GIBB01000001-GIBB01515597	515597	472418210	TSA	2019-11-08	2019-11-19	PRJNA560561	SAMN06350885	SRR10032986
GIBL01	Bothriechis nigroviridis	GIBL.gz	GIBL01000001-GIBL01001516	1516	1247436	TSA	2019-11-09	2020-01-27	PRJNA88989	SAMN12573908	SRR9968896
GIBM01	Bothriechis nubestris	GIBM.gz	GIBM01000001-GIBM01001786	1786	1545669	TSA	2019-11-09	2020-01-27	PRJNA88989	SAMN12573910	SRR9968894
GIBO01	Oxygymnocypris stewartii	GIBO.gz	GIBO01000001-GIBO01076906	76906	106389248	TSA	2019-11-15	2019-11-19	PRJNA576106	SAMN12821112	SRR7700838
GICB01	Acipenser baerii	GICB.gz	GICB01000001-GICB01079197	79197	150788251	TSA	2019-11-28	2020-06-18	PRJNA589958	SAMN13295009	SRR10466931
GICD01	Acipenser baerii	GICD.gz	GICD01000001-GICD01091579	91579	136604581	TSA	2019-12-03	2019-12-09	PRJNA589957	SAMN13294989	SRR10466902
GICI01	Parargyrops edita	GICI.gz	GICI01000001-GICI01328869	328869	371388514	TSA	2019-12-04	2020-01-08	PRJNA591405	SAMN13381529	SRR10568165
GICQ01	Astyanax lacustris	GICQ.gz	GICQ01000001-GICQ01120626	120626	126372360	TSA	2019-12-08	2019-12-13	PRJNA521109	SAMN10880119	SRR8616670
GICS01	Odorrana tormota	GICS.gz	GICS01000001-GICS01011835	11835	7693501	TSA	2019-12-10	2020-03-27	PRJNA591468	SAMN13381923	SRR10560937
GIDS01	Misgurnus anguillicaudatus	GIDS.gz	GIDS01000001-GIDS01027983	27983	57549617	TSA	2019-12-18	2020-01-06	PRJNA596116	SAMN13613309	SRR10724783
GIGK01	Alligator sinensis	GIGK.gz	GIGK01000001-GIGK01107829	107829	445006203	TSA	2020-01-02	2020-01-28	PRJNA593416	SAMN13476539	SRR10693452
GIJB01	Vipera aspis	GIJB.gz	GIJB01000001-GIJB01001858	1858	1371667	TSA	2020-02-11	2020-04-02	PRJNA594707	SAMN13526679	SRR11053524
GIJC01	Hemachatus haemachatus	GIJC.gz	GIJC01000001-GIJC01001882	1882	1451809	TSA	2020-02-11	2020-07-13	PRJNA506018	SAMN13893933	SRR11050889
GIJD01	Naja annulifera	GIJD.gz	GIJD01000001-GIJD01001245	1245	698300	TSA	2020-02-11	2020-07-13	PRJNA506018	SAMN13893934	SRR11050885
GIJE01	Naja atra	GIJE.gz	GIJE01000001-GIJE01002644	2644	1414235	TSA	2020-02-11	2020-07-13	PRJNA506018	SAMN13893935	SRR11050884
GIJF01	Naja mossambica	GIJF.gz	GIJF01000001-GIJF01003429	3429	1783996	TSA	2020-02-11	2020-07-13	PRJNA506018	SAMN13893936	SRR11050883
GIJG01	Naja nigricollis	GIJG.gz	GIJG01000001-GIJG01002075	2075	1417274	TSA	2020-02-10	2020-07-13	PRJNA506018	SAMN13893937	SRR11050882
GIJH01	Naja nivea	GIJH.gz	GIJH01000001-GIJH01001205	1205	943441	TSA	2020-02-11	2020-07-13	PRJNA506018	SAMN13893938	SRR11050881
GIJI01	Naja nubiae	GIJI.gz	GIJI01000001-GIJI01002342	2342	1523135	TSA	2020-02-10	2020-07-13	PRJNA506018	SAMN13893939	SRR11050880
GIJJ01	Naja pallida	GIJJ.gz	GIJJ01000001-GIJJ01002201	2201	1153053	TSA	2020-02-11	2020-07-13	PRJNA506018	SAMN13893940	SRR11050879
GIJK01	Naja philippinensis	GIJK.gz	GIJK01000001-GIJK01001334	1334	760141	TSA	2020-02-10	2020-07-13	PRJNA506018	SAMN13893941	SRR11050890
GIJL01	Naja siamensis	GIJL.gz	GIJL01000001-GIJL01002567	2567	1330000	TSA	2020-02-11	2020-07-13	PRJNA506018	SAMN13893942	SRR11050878
GIJM01	Naja subfulva	GIJM.gz	GIJM01000001-GIJM01009474	9474	4897526	TSA	2020-02-11	2020-07-13	PRJNA506018	SAMN13893943	SRR11050888
GIJN01	Naja sumatrana	GIJN.gz	GIJN01000001-GIJN01006799	6799	3696220	TSA	2020-02-11	2020-07-13	PRJNA506018	SAMN13893944	SRR11050887
GIJO01	Walterinnesia aegyptia	GIJO.gz	GIJO01000001-GIJO01003268	3268	2148290	TSA	2020-02-11	2020-07-13	PRJNA506018	SAMN13893945	SRR11050886
GIKK01	Salamandra salamandra	GIKK.gz	GIKK01000001-GIKK01032621	32621	80052059	TSA	2020-02-28	2020-03-10	PRJNA607429	SAMN06859201	SRR11118085
GIKS01	Oophaga pumilio	GIKS.gz	GIKS01000001-GIKS01886863	886863	726304736	TSA	2020-03-12	2020-04-02	PRJNA610154	SAMN14278353	SRR11234331
GILE01	Elaphe carinata	GILE.gz	GILE01000001-GILE01030587	30587	25480897	TSA	2020-03-27	2020-04-16	PRJNA598999	SAMN13716490	SRR10836857
GILR01	Dendroaspis angusticeps	GILR.gz	GILR01000001-GILR01004398	4398	2392849	TSA	2020-04-07	2020-05-06	PRJNA374679	SAMN06330253	SRR5485229
GIMS01	Elaphe carinata	GIMS.gz	GIMS01000001-GIMS01029931	29931	32857702	TSA	2020-04-24	2020-05-06	PRJNA624853	SAMN14584858	SRR11531535
GINX01	Thunnus albacares	GINX.gz	GINX01000001-GINX01061043	61043	58890552	TSA	2020-05-07	2020-05-22	PRJNA305977	SAMN04992869	SRR4436659
GIOP01	Amia calva	GIOP.gz	GIOP01000001-GIOP01091498	91498	115948551	TSA	2020-05-25	2020-06-25	PRJNA612482	SAMN14374615	SRR11303972
GIPO01	Lithobates yavapaiensis	GIPO.gz	GIPO01000001-GIPO01140426	140426	46074578	TSA	2020-06-05	2020-06-19	PRJNA636076	SAMN15063106	SRR11880846
GISC01	Hypsiboas pugnax	GISC.gz	GISC01000001-GISC01252491	252491	139283382	TSA	2020-07-13	2020-08-12	PRJNA476387	SAMN09522062	SRR7467066
GIUO01	Thunnus orientalis	GIUO.gz	GIUO01000001-GIUO01048642	48642	153846334	TSA	2020-09-03	2020-10-09	PRJNA495053	SAMN11160657	SRR8756175
HACN01	Lepidonotothen nudifrons	HACN.gz	HACN01000001-HACN01112477	112477	147676450	TSA	2015-04-22	2017-09-29	PRJEB8919	SAMEA3311349
HADQ01	Bombina bombina	HADQ.gz	HADQ01000001-HADQ01069377	69377	55661857	TSA	2016-05-25	2017-09-29	PRJEB7348	SAMEA2781656
HADR01	Bombina variegata variegata	HADR.gz	HADR01000001-HADR01076842	76842	60253599	TSA	2016-05-30	2017-09-29	PRJEB7349	SAMEA2781657
HADS01	Bombina variegata scabra	HADS.gz	HADS01000001-HADS01060406	60406	45239600	TSA	2016-05-30	2017-09-29	PRJEB7350	SAMEA2781658
HADT01	Bombina orientalis	HADT.gz	HADT01000001-HADT01059332	59332	44632299	TSA	2016-05-30	2017-09-29	PRJEB7351	SAMEA2781659
HADU01	Bombina bombina	HADU.gz	HADU01000001-HADU01021127	21127	15872106	TSA	2016-05-30	2017-09-29	PRJEB7348	SAMEA3904732
HADV01	Bombina variegata variegata	HADV.gz	HADV01000001-HADV01027650	27650	19708488	TSA	2016-05-30	2017-09-29	PRJEB7349	SAMEA3904733
HADW01	Iconisemion striatum	HADW.gz	HADW01000001-HADW01020832	20832	48355302	TSA	2016-05-31	2017-09-29	PRJEB5837		ERR1022651
HADX01	Iconisemion striatum	HADX.gz	HADX01000001-HADX01016253	16253	34649923	TSA	2016-05-31	2017-09-29	PRJEB5837		ERR879026
HADY01	Nothobranchius furzeri	HADY.gz	HADY01000001-HADY01025456	25456	65240064	TSA	2016-05-31	2017-09-29	PRJEB5837		ERR1022663
HADZ01	Nothobranchius kadleci	HADZ.gz	HADZ01000001-HADZ01022406	22406	47548724	TSA	2016-05-31	2017-09-29	PRJEB5837		ERR1022653
HAEA01	Nothobranchius kadleci	HAEA.gz	HAEA01000001-HAEA01017317	17317	32491719	TSA	2016-05-31	2017-09-29	PRJEB5837		ERR879028
HAEB01	Nothobranchius korthausae	HAEB.gz	HAEB01000001-HAEB01021548	21548	48235984	TSA	2016-05-31	2017-09-29	PRJEB5837		ERR1022661
HAEC01	Nothobranchius korthausae	HAEC.gz	HAEC01000001-HAEC01016690	16690	32376024	TSA	2016-05-31	2017-09-29	PRJEB5837		ERR879036
HAED01	Nothobranchius kuhntae	HAED.gz	HAED01000001-HAED01023092	23092	50113185	TSA	2016-05-31	2017-09-29	PRJEB5837		ERR1022659
HAEE01	Nothobranchius kuhntae	HAEE.gz	HAEE01000001-HAEE01017332	17332	32864243	TSA	2016-05-31	2017-09-29	PRJEB5837		ERR879034
HAEF01	Nothobranchius pienaari	HAEF.gz	HAEF01000001-HAEF01022045	22045	46577093	TSA	2016-05-31	2017-09-29	PRJEB5837		ERR1022657
HAEG01	Nothobranchius pienaari	HAEG.gz	HAEG01000001-HAEG01016639	16639	29704518	TSA	2016-05-31	2017-09-29	PRJEB5837		ERR879032
HAEH01	Nothobranchius rachovii	HAEH.gz	HAEH01000001-HAEH01022625	22625	49912455	TSA	2016-05-31	2017-09-29	PRJEB5837		ERR1022655
HAEI01	Nothobranchius rachovii	HAEI.gz	HAEI01000001-HAEI01017268	17268	33100280	TSA	2016-05-31	2017-09-29	PRJEB5837		ERR879030
HAEJ01	Nothobranchius furzeri	HAEJ.gz	HAEJ01000001-HAEJ01019615	19615	45277769	TSA	2016-05-31	2017-09-29	PRJEB5837		SRR1030817
HAGJ01	Hucho taimen	HAGJ.gz	HAGJ01000001-HAGJ01190473	190473	129285125	TSA	2017-02-27	2018-03-08	PRJEB19675	SAMEA100929418
HAGK01	Crotalus durissus terrificus	HAGK.gz	HAGK01000001-HAGK01000074	74	64017	TSA	2017-03-08	2019-05-08	PRJEB19865	SAMEA103892636
HAGT01	Squalus acanthias	HAGT.gz	HAGT01000001-HAGT01125806	125806	109654583	TSA	2017-04-05	2017-09-29	PRJEB14721	SAMEA4068900
HAGU01	Squalus acanthias	HAGU.gz	HAGU01000001-HAGU01110527	110527	90990325	TSA	2017-04-05	2017-09-29	PRJEB14721	SAMEA4068899
HAGV01	Squalus acanthias	HAGV.gz	HAGV01000001-HAGV01140336	140336	126401711	TSA	2017-04-05	2017-09-29	PRJEB14721	SAMEA4067827
HAGW01	Squalus acanthias	HAGW.gz	HAGW01000001-HAGW01155274	155274	147653960	TSA	2017-04-05	2017-09-29	PRJEB14721	SAMEA4066739
HALL01	Crotalus durissus terrificus	HALL.gz	HALL01000001-HALL01000005	5	6003	TSA	2018-06-15	2019-09-07	PRJEB19865	SAMEA103892636
HALS01	Sardina pilchardus	HALS.gz	HALS01000001-HALS01049266	49266	29177911	TSA	2018-07-30	2019-09-07	PRJEB27990	SAMEA4809371
HALT01	Sardina pilchardus	HALT.gz	HALT01000001-HALT01059495	59495	33533130	TSA	2018-07-30	2019-09-07	PRJEB27990	SAMEA4809366
HALU01	Sardina pilchardus	HALU.gz	HALU01000001-HALU01055873	55873	30465796	TSA	2018-07-30	2019-09-07	PRJEB27990	SAMEA4809369
HALV01	Sardina pilchardus	HALV.gz	HALV01000001-HALV01062526	62526	31897660	TSA	2018-07-30	2019-09-07	PRJEB27990	SAMEA4809363
HALW01	Sardina pilchardus	HALW.gz	HALW01000001-HALW01075782	75782	42003712	TSA	2018-07-30	2019-09-07	PRJEB27990	SAMEA4809368
HALX01	Sardina pilchardus	HALX.gz	HALX01000001-HALX01065888	65888	37805855	TSA	2018-07-30	2019-09-07	PRJEB27990	SAMEA4809365
HALY01	Sardina pilchardus	HALY.gz	HALY01000001-HALY01064832	64832	27616895	TSA	2018-07-30	2019-09-07	PRJEB27990	SAMEA4809362
HALZ01	Sardina pilchardus	HALZ.gz	HALZ01000001-HALZ01075620	75620	34786848	TSA	2018-07-30	2019-09-07	PRJEB27990	SAMEA4809361
HAMA01	Sardina pilchardus	HAMA.gz	HAMA01000001-HAMA01170478	170478	73525673	TSA	2018-07-30	2019-09-07	PRJEB27990	SAMEA4809457
HAMB01	Sardina pilchardus	HAMB.gz	HAMB01000001-HAMB01066419	66419	35016057	TSA	2018-07-30	2019-09-07	PRJEB27990	SAMEA4809370
HAMC01	Sardina pilchardus	HAMC.gz	HAMC01000001-HAMC01053104	53104	26641277	TSA	2018-07-30	2019-09-07	PRJEB27990	SAMEA4809367
HAMD01	Sardina pilchardus	HAMD.gz	HAMD01000001-HAMD01042521	42521	29206715	TSA	2018-07-30	2019-09-07	PRJEB27990	SAMEA4809364
HAML01	Rhinella schneideri	HAML.gz	HAML01000001-HAML01000052	52	44007	TSA	2018-12-20	2019-09-07	PRJEB27393	SAMEA4752078
IAAC01	Protobothrops mucrosquamatus	IAAC.gz	IAAC01000001-IAAC01112307	112307	62834232	TSA	2015-12-08	2015-12-09	PRJDB4386	SAMD00043517	DRR049635
IABA01	Oncorhynchus masou masou	IABA.gz	IABA01000001-IABA01097925	97925	15131328	TSA	2016-07-22	2016-07-23	PRJDB4997	SAMD00056133	DRR065944
IACH01	Seriola quinqueradiata	IACH.gz	IACH01000001-IACH01013125	13125	20745766	TSA	2017-06-30	2017-11-14	PRJDB5855	SAMD00083041	DRR096276
IACI01	Micrurus lemniscatus carvalhoi	IACI.gz	IACI01000001-IACI01120742	120742	62813365	TSA	2017-07-13	2018-12-04	PRJDB5628	SAMD00076724	DRR089665
IACJ01	Micrurus corallinus	IACJ.gz	IACJ01000001-IACJ01167791	167791	89498888	TSA	2017-07-13	2018-12-04	PRJDB5628	SAMD00076721	DRR089662
IACK01	Micrurus lemniscatus lemniscatus	IACK.gz	IACK01000001-IACK01245578	245578	138278025	TSA	2017-07-13	2018-12-07	PRJDB5628	SAMD00076720	DRR089661
IACM01	Micrurus spixii	IACM.gz	IACM01000001-IACM01183365	183365	100370642	TSA	2017-07-13	2018-12-13	PRJDB5628	SAMD00076722	DRR089663
IACN01	Micrurus surinamensis	IACN.gz	IACN01000001-IACN01120672	120672	66281527	TSA	2017-07-13	2018-12-13	PRJDB5628	SAMD00076719	DRR089660
IACO01	Seriola dumerili	IACO.gz	IACO01000001-IACO01045109	45109	102616045	TSA	2017-08-10	2018-08-14	PRJDB5896	SAMD00084266	DRR099584
IACR01	Rhinogobius flumineus	IACR.gz	IACR01000001-IACR01057758	57758	33262864	TSA	2017-10-18	2019-01-19	PRJDB6273	SAMD00093050	DRR100551
ICLD02	Pyxicephalus adspersus	ICLD.gz	ICLD02000001-ICLD02136958	136958	100205174	TSA	2020-01-08	2020-04-04	PRJDB7457	SAMD00143251	DRR164258
ICPT01	Sardinops melanostictus	ICPT.gz	ICPT01000001-ICPT01290119	290119	201407049	TSA	2020-05-15	2020-10-08	PRJDB9771	SAMD00222927	DRR225367
